# Supplementary material for: Whole-Genome sequencing and genetic variant analysis of a quarter Horse mare
Source: BMC Genomics. 2012 Feb 17;13:78. doi: 10.1186/1471-2164-13-78 (PMC3309927; doi:10.1186/1471-2164-13-78)
Supplement: Additional file 2 — Sequencing reaction statistics. Table of raw summary statistics of each lane of Illumina sequencing. [file 1471-2164-13-78-S2.XLSX]

## Sheet: Supplementary Table 1
Supplementary Table 1. Sequencing reaction statistics.
Read 1 Lanes	Lane Yield (Mbases)	Clusters (raw)	Clusters (PF)	1st Cycle Int (PF)	% intensity after 20 cycles (PF)	% PF Clusters
1	2029	251876 +/- 13944	222512 +/- 14882	311 +/- 7	82.90 +/- 6.66	88.36 +/- 3.84
2	2066	251463 +/- 13184	226506 +/- 9767	326 +/- 7	81.70 +/- 1.23	90.12 +/- 0.96
3	2096	255113 +/- 17310	229797 +/- 13687	327 +/- 6	80.29 +/- 1.60	90.13 +/- 1.03
4	1911	254308 +/- 19617	220612 +/- 39235	319 +/- 15	74.40 +/- 16.57	86.48 +/- 13.43
6	2007	261600 +/- 13997	223754 +/- 37476	277 +/- 78	98.40 +/- 58.64	85.38 +/- 13.28
7	2112	258567 +/- 13893	231619 +/- 11112	311 +/- 8	81.92 +/- 2.04	89.61 +/- 1.25
8	2063	253152 +/- 13910	226187 +/- 10620	306 +/- 21	82.74 +/- 8.56	89.39 +/- 1.20
Read 2 Lanes	Lane Yield (Mbases)	Clusters (raw)	Clusters (PF)	1st Cycle Int (PF)	% intensity after 20 cycles (PF)	% PF Clusters
1	2029	251876 +/- 13944	222512 +/- 14882	240 +/- 5	87.68 +/- 1.32	88.36 +/- 3.84
2	2066	251463 +/- 13184	226506 +/- 9767	233 +/- 4	86.32 +/- 1.14	90.12 +/- 0.96
3	2096	255113 +/- 17310	229797 +/- 13687	228 +/- 4	85.52 +/- 1.15	90.13 +/- 1.03
4	1911	254308 +/- 19617	220612 +/- 39235	209 +/- 16	84.80 +/- 8.26	86.48 +/- 13.43
6	2007	261600 +/- 13997	223754 +/- 37476	230 +/- 6	84.90 +/- 1.90	85.38 +/- 13.28
7	2112	258567 +/- 13893	231619 +/- 11112	234 +/- 7	85.34 +/- 1.54	89.61 +/- 1.25
8	2063	253152 +/- 13910	226187 +/- 10620	227 +/- 11	84.87 +/- 1.55	89.39 +/- 1.20
Read 1 Lanes	Lane Yield (Mbases)	Clusters (raw)	Clusters (PF)	1st Cycle Int (PF)	% intensity after 20 cycles (PF)	% PF Clusters
1	2475	313538 +/- 12580	273684 +/- 17277	269 +/- 31	87.88 +/- 15.56	87.36 +/- 5.42
2	2569	317914 +/- 13601	281641 +/- 10712	281 +/- 19	85.28 +/- 9.34	88.62 +/- 1.32
3	2622	323255 +/- 9800	287520 +/- 8123	282 +/- 20	84.77 +/- 7.32	88.96 +/- 1.44
4	2593	318979 +/- 9515	284313 +/- 7994	273 +/- 23	86.33 +/- 5.77	89.15 +/- 1.28
6	2602	321011 +/- 11576	285253 +/- 8815	263 +/- 18	86.76 +/- 5.21	88.88 +/- 1.01
7	2603	322085 +/- 10387	285400 +/- 8220	256 +/- 18	87.69 +/- 5.48	88.64 +/- 1.76
8	2538	315747 +/- 11773	278238 +/- 8711	261 +/- 21	86.21 +/- 6.97	88.15 +/- 1.43
Read 2 Lanes	Lane Yield (Mbases)	Clusters (raw)	Clusters (PF)	1st Cycle Int (PF)	% intensity after 20 cycles (PF)	% PF Clusters
1	2475	313538 +/- 12580	273684 +/- 17277	198 +/- 18	83.35 +/- 13.04	87.36 +/- 5.42
2	2569	317914 +/- 13601	281641 +/- 10712	207 +/- 16	82.78 +/- 6.25	88.62 +/- 1.32
3	2622	323255 +/- 9800	287520 +/- 8123	202 +/- 17	85.07 +/- 5.99	88.96 +/- 1.44
4	2593	318979 +/- 9515	284313 +/- 7994	194 +/- 18	84.69 +/- 6.22	89.15 +/- 1.28
6	2602	321011 +/- 11576	285253 +/- 8815	187 +/- 14	85.60 +/- 6.50	88.88 +/- 1.01
7	2603	322085 +/- 10387	285400 +/- 8220	180 +/- 14	85.12 +/- 5.12	88.64 +/- 1.76
8	2538	315747 +/- 11773	278238 +/- 8711	180 +/- 18	84.75 +/- 5.82	88.15 +/- 1.43
