# Supplementary material for: Whole-Genome sequencing and genetic variant analysis of a quarter Horse mare
Source: BMC Genomics. 2012 Feb 17;13:78. doi: 10.1186/1471-2164-13-78 (PMC3309927; doi:10.1186/1471-2164-13-78)
Supplement: Additional file 3 — Detailed overview of mapping results. Table of total sequence reads (paired and single end), the number of mapped reads and bp to assembled and unassembled chromosomes. [file 1471-2164-13-78-S3.XLSX]

## Sheet: Supplementary Table 2
Supplementary Table 2. Detailed overview of mapping results.
	Trimmed			Mapped		Un-Mapped to Assembled Genome		Un-Mapped to ChrUn		Un-Mapped to ChrUn
Run-Lane	Total Reads	Paired	Single	Mapped Reads	Mapped Bp	Un-Mapped Reads	Un-Mapped Bp	ChrUn Reads	ChrUn Bp	Un-Mpped Reads	Un-Mapped Bp
1-1	53403060	51689028	856103	50790229	3711164852	1754902	107391598	837478	61049949	917424	46341649
1-2	54361502	52611624	873924	51735175	3784047329	1750373	107078289	827133	60345783	923240	46732506
1-3	55151508	53370208	889501	52474621	3834573063	1785088	108070644	834551	60781513	950537	47289131
1-4	50299718	48694522	800980	47802700	3484137333	1692802	100184724	774715	56188446	918087	43996278
1-6	52806048	51031128	882176	50202567	3668338217	1710737	103744765	801155	58359334	909582	45385431
1-7	55588772	53806494	890191	52899026	3868392954	1797659	109013732	839144	61197766	958515	47815966
1-8	54284912	52559280	861462	51659757	3773394314	1760985	106349325	820436	59762454	940549	46586871
2-1	65137022	64933700	100307	63154005	4587893620	1880002	126406964	1012966	73193251	867036	53213713
2-2	67593946	67437128	77211	65630524	4739397065	1883815	124645957	998137	71666231	885678	52979726
2-3	69004848	68859126	71289	67016239	4874119496	1914176	129469833	1030536	74560649	883640	54909184
2-4	68235128	68110842	61101	66283216	4843862391	1888727	129490347	1020376	74199607	868351	55290740
2-6	68460896	68338152	59116	66493016	4877857781	1904252	131844574	1032192	75436916	872060	56407658
2-7	68496028	68361468	66144	66507702	4869532629	1919910	131673602	1034650	75499063	885260	56174539
2-8	66777354	66627402	73691	64821662	4726745238	1879431	126979610	1002154	72849622	877277	54129988
Total	849600742	836430102	6563196	817470439	59643456282	25522859	1642343964	12865623	935090584	12657236	707253380
