# Supplementary material for: Whole-Genome sequencing and genetic variant analysis of a quarter Horse mare
Source: BMC Genomics. 2012 Feb 17;13:78. doi: 10.1186/1471-2164-13-78 (PMC3309927; doi:10.1186/1471-2164-13-78)
Supplement: Additional file 6 — 10X filtered SNPs and INDELS identified by whole genome sequencing. Table listing chromosomal coordinates of SNPs and INDELs identified using a minimum sequence read depth coverage of 10X. [file 1471-2164-13-78-S6.ZIP]

Archive with 1 entries (1 files):
- Doan et al Supplementary Table 4.txt
