# Supplementary material for: Whole-Genome sequencing and genetic variant analysis of a quarter Horse mare
Source: BMC Genomics. 2012 Feb 17;13:78. doi: 10.1186/1471-2164-13-78 (PMC3309927; doi:10.1186/1471-2164-13-78)
Supplement: Additional file 6 — 10X filtered SNPs and INDELS identified by whole genome sequencing. Table listing chromosomal coordinates of SNPs and INDELs identified using a minimum sequence read depth coverage of 10X. [file 1471-2164-13-78-S6.ZIP › Doan et al Supplementary Table 4.txt]

Supplementary Table 4. All 10X filtered SNPs and INDELS identified by whole genome sequencing.
chr1	425	425	G
chr1	551	551	G
chr1	561	561	C
chr1	638	638	C
chr1	896	896	G/T
chr1	942	942	C/T
chr1	970	970	G/A
chr1	971	971	C/T
chr1	980	980	T/G
chr1	997	997	T
chr1	1002	1002	C
chr1	1007	1007	T
chr1	1034	1034	A
chr1	1037	1037	T/C
chr1	1040	1040	G/T
chr1	1049	1049	C/T
chr1	1069	1069	C/T
chr1	1072	1072	T/C
chr1	1081	1081	T
chr1	1084	1084	A
chr1	1086	1086	A
chr1	1094	1094	G/A
chr1	1096	1096	G/C
chr1	1099	1099	C
chr1	1125	1125	A/G
chr1	1129	1129	T
chr1	1152	1152	A
chr1	1158	1158	T/G
chr1	1167	1167	T
chr1	1181	1181	C/T
chr1	1257	1257	A
chr1	1275	1275	G/A
chr1	1280	1280	C/T
chr1	1284	1284	A
chr1	1291	1291	C
chr1	1326	1326	A/G
chr1	1337	1337	T
chr1	1341	1341	G/C
chr1	1342	1342	A
chr1	1348	1348	A/G
chr1	1352	1352	G
chr1	1377	1377	C
chr1	1386	1386	C
chr1	1410	1410	C
chr1	1412	1412	A
chr1	1417	1417	C/T
chr1	1420	1420	T/C
chr1	1434	1434	A/C
chr1	1442	1442	G/A
chr1	1728	1728	G/A
chr1	1736	1736	C/G
chr1	1741	1741	G/A
chr1	1748	1748	A/G
chr1	1749	1749	C/G
chr1	1803	1803	T/G
chr1	1819	1819	A/G
chr1	1837	1837	C/T
chr1	1852	1852	G/T
chr1	1868	1868	C/G
chr1	1883	1883	T/G
chr1	1888	1888	A/G
chr1	1906	1906	T
chr1	1937	1937	G
chr1	1938	1938	C/T
chr1	1946	1946	T
chr1	1949	1949	T
chr1	1954	1954	T/C
chr1	1961	1961	C
chr1	1962	1962	T
chr1	1984	1984	A
chr1	2001	2001	A/T
chr1	2004	2004	G
chr1	2022	2022	T/G
chr1	2023	2023	G/C
chr1	2030	2030	A
chr1	2034	2034	A
chr1	2047	2047	G
chr1	2051	2051	A
chr1	2052	2052	A
chr1	2061	2061	C
chr1	2093	2093	C
chr1	2098	2098	G
chr1	2148	2148	T
chr1	2161	2161	G
chr1	2169	2169	G
chr1	2172	2172	G
chr1	2179	2179	G
chr1	2183	2183	C
chr1	2207	2207	C
chr1	2213	2213	C
chr1	2214	2214	T
chr1	2216	2216	A
chr1	2233	2233	A
chr1	2241	2241	T
chr1	2246	2246	A
chr1	2263	2263	G
chr1	2290	2290	G
chr1	2298	2298	G
chr1	2448	2448	A/C
chr1	2455	2455	T
chr1	2457	2457	C/T
chr1	2483	2483	T
chr1	2490	2490	A/G
chr1	2504	2504	G/A
chr1	2507	2507	G/A
chr1	2523	2523	A
chr1	2537	2537	A/G
chr1	2546	2546	T
chr1	2564	2564	G
chr1	2566	2566	A
chr1	2571	2571	A/T
chr1	2574	2574	T
chr1	2595	2595	G
chr1	2622	2622	G/T
chr1	2623	2623	G
chr1	2629	2629	C/T
chr1	2642	2642	C/T
chr1	2661	2661	G/T
chr1	2670	2670	T
chr1	2711	2711	T
chr1	2714	2714	T
chr1	2718	2718	A/G
chr1	2722	2722	T
chr1	2725	2725	G
chr1	2734	2734	T
chr1	2735	2735	T
chr1	2751	2751	T
chr1	2942	2942	A/G
chr1	3171	3171	T/C
chr1	3172	3172	G/A
chr1	3181	3181	A/C
chr1	3184	3184	C/G
chr1	3188	3188	G/C
chr1	3206	3206	C
chr1	3207	3207	A
chr1	3256	3256	G/A
chr1	3269	3269	C
chr1	3272	3272	A
chr1	3276	3276	A
chr1	3287	3287	C
chr1	3288	3288	A
chr1	3295	3295	T/C
chr1	3303	3303	C/T
chr1	3310	3310	T/C
chr1	3472	3472	G/C
chr1	3475	3475	T/A
chr1	3481	3481	T
chr1	3490	3490	T
chr1	3496	3496	G/A
chr1	3514	3514	A
chr1	3522	3522	T
chr1	3529	3529	G/A
chr1	3537	3537	T
chr1	3552	3552	T
chr1	3553	3553	C
chr1	3559	3559	G
chr1	3567	3567	G
chr1	3584	3584	G
chr1	3590	3590	G/T
chr1	3627	3627	C/T
chr1	3664	3664	G/A
chr1	3666	3666	C/T
chr1	3680	3680	A
chr1	3688	3688	T
chr1	3691	3691	T
chr1	3693	3693	C
chr1	3700	3700	C
chr1	3701	3701	T
chr1	3727	3727	A/G
chr1	3784	3784	T
chr1	3812	3812	T
chr1	3817	3817	T/C
chr1	3828	3828	C/T
chr1	3869	3869	A/G
chr1	3879	3879	C
chr1	3881	3881	T
chr1	3889	3889	C
chr1	3890	3890	A
chr1	3892	3892	T
chr1	3942	3942	G/A
chr1	3971	3971	C
chr1	4058	4058	T/C
chr1	4088	4088	C/T
chr1	4090	4090	G/A
chr1	4094	4094	T
chr1	4136	4136	C/G
chr1	4138	4138	C/T
chr1	4174	4174	G
chr1	4176	4176	G
chr1	4181	4181	C
chr1	4208	4208	C/A
chr1	4210	4210	T/C
chr1	4232	4232	T/C
chr1	4247	4247	C
chr1	4254	4254	T/G
chr1	4298	4298	A/G
chr1	4302	4302	A/G
chr1	4373	4373	G
chr1	4384	4384	C
chr1	4400	4400	T
chr1	4416	4416	A/G
chr1	4424	4424	A/G
chr1	4489	4489	T
chr1	4500	4500	G
chr1	4516	4516	G/T
chr1	4517	4517	A
chr1	4526	4526	C
chr1	4528	4528	T/C
chr1	4556	4556	G
chr1	4574	4574	C/A
chr1	4575	4575	T/A
chr1	4576	4576	T
chr1	4586	4586	C/A
chr1	4591	4591	T/A
chr1	4597	4597	A/G
chr1	4604	4604	T/A
chr1	4608	4608	T/C
chr1	4618	4618	C/T
chr1	4622	4622	C/T
chr1	4634	4634	A
chr1	4644	4644	A
chr1	4650	4650	T
chr1	4689	4689	G/A
chr1	4692	4692	G
chr1	4693	4693	C
chr1	4774	4774	T
chr1	4777	4777	A
chr1	4783	4783	C/T
chr1	4790	4790	C/T
chr1	4796	4796	C/T
chr1	4838	4838	G/C
chr1	4850	4850	A
chr1	4852	4852	A
chr1	4915	4915	T
chr1	4950	4950	G
chr1	4973	4973	C
chr1	4975	4975	A
chr1	4979	4979	T
chr1	5002	5002	C
chr1	5007	5007	T/A
chr1	5010	5010	G/A
chr1	5011	5011	A/G
chr1	5020	5020	C
chr1	5021	5021	A
chr1	5032	5032	C/T
chr1	5036	5036	A/G
chr1	5038	5038	T/C
chr1	5046	5046	A/G
chr1	5052	5052	C/T
chr1	5059	5059	T/C
chr1	5060	5060	G/A
chr1	5062	5062	T/C
chr1	5081	5081	C
chr1	5089	5089	T
chr1	5090	5090	G
chr1	5117	5117	A
chr1	5121	5121	T
chr1	5140	5140	A/G
chr1	5152	5152	A
chr1	5155	5155	C/G
chr1	5158	5158	C
chr1	5161	5161	G/A
chr1	5173	5173	A
chr1	5180	5180	A
chr1	5188	5188	G
chr1	5196	5196	C/G
chr1	5198	5198	C/A
chr1	5202	5202	A/G
chr1	5210	5210	T
chr1	5214	5214	G
chr1	5239	5239	T
chr1	5240	5240	G
chr1	5270	5270	T
chr1	5282	5282	T/G
chr1	5303	5303	G/A
chr1	5312	5312	G
chr1	5314	5314	C
chr1	5337	5337	T
chr1	5345	5345	C
chr1	5346	5346	A
chr1	5353	5353	G
chr1	5359	5359	A/G
chr1	5363	5363	T/A
chr1	5364	5364	G/A
chr1	5371	5371	G
chr1	5384	5384	A/C
chr1	5458	5458	T
chr1	5473	5473	T/C
chr1	5482	5482	T
chr1	5499	5499	G
chr1	5501	5501	C
chr1	5503	5503	T
chr1	5572	5572	A/G
chr1	5589	5589	C/A
chr1	5594	5594	A
chr1	5598	5598	A
chr1	5603	5603	C
chr1	5627	5627	A
chr1	5638	5638	G/A
chr1	5649	5649	C
chr1	5679	5679	A
chr1	5690	5690	T
chr1	5697	5697	A
chr1	5698	5698	G
chr1	5709	5709	T
chr1	5713	5713	A/C
chr1	5726	5726	G/A
chr1	5727	5727	A/C
chr1	5859	5859	T
chr1	5866	5866	T
chr1	5906	5906	C
chr1	5908	5908	T
chr1	5912	5912	T
chr1	5920	5920	T
chr1	5924	5924	T
chr1	5926	5926	C
chr1	5951	5951	T
chr1	5953	5953	G
chr1	5958	5958	T
chr1	5962	5962	A/T
chr1	6014	6014	G
chr1	6029	6029	C
chr1	6031	6031	C
chr1	6055	6055	G
chr1	6073	6073	T
chr1	6096	6096	C
chr1	6114	6114	C
chr1	6127	6127	A/G
chr1	6135	6135	C/A
chr1	6140	6140	T/C
chr1	6150	6150	G/C
chr1	6157	6157	C/T
chr1	6184	6184	A/C
chr1	6185	6185	G/A
chr1	6193	6193	A/G
chr1	6200	6200	G/C
chr1	6201	6201	C/T
chr1	6209	6209	A/G
chr1	6216	6216	T
chr1	6220	6220	C
chr1	6233	6233	G
chr1	6240	6240	G
chr1	6241	6241	T
chr1	6258	6258	A
chr1	6266	6266	T/G
chr1	6268	6268	C/T
chr1	6295	6295	G/A
chr1	6305	6305	T/C
chr1	6315	6315	T/G
chr1	6320	6320	C/G
chr1	6326	6326	G/A
chr1	6347	6347	C/T
chr1	6357	6357	A/G
chr1	6364	6364	T/C
chr1	6413	6413	T
chr1	6539	6539	T/C
chr1	6553	6553	T/C
chr1	6576	6576	G
chr1	6584	6584	C
chr1	6592	6592	C/T
chr1	6595	6595	T/C
chr1	6612	6612	G/A
chr1	7020	7020	T/C
chr1	7054	7054	C
chr1	7060	7060	A
chr1	7070	7070	G/C
chr1	7085	7085	T/C
chr1	7086	7086	T/C
chr1	7137	7137	T/G
chr1	7145	7145	G/C
chr1	7151	7151	G/A
chr1	7172	7172	G/A
chr1	7176	7176	A/T
chr1	7242	7242	G/A
chr1	7251	7251	A
chr1	7263	7263	C
chr1	7267	7267	A
chr1	7273	7273	G/A
chr1	7281	7281	A
chr1	7288	7288	A/G
chr1	7289	7289	C
chr1	7296	7296	C
chr1	7308	7308	T
chr1	7319	7319	G
chr1	7320	7320	G
chr1	7353	7353	G/T
chr1	7365	7365	A/G
chr1	7371	7371	C/G
chr1	7393	7393	C
chr1	7398	7398	G
chr1	7408	7408	G
chr1	9142	9142	C/T
chr1	9770	9770	A/G
chr1	10366	10366	C/T
chr1	11363	11363	C/T
chr1	12551	12551	A/G
chr1	12820	12820	T
chr1	13411	13411	A/C
chr1	13887	13887	C/T
chr1	14384	14384	G/A
chr1	15853	15853	C/T
chr1	16112	16112	C/T
chr1	17335	17335	T/C
chr1	21978	21978	G
chr1	27923	27923	G/A
chr1	29763	29763	T/C
chr1	33088	33088	G
chr1	36936	36936	T/C
chr1	39355	39355	C/T
chr1	39750	39750	C/T
chr1	39887	39887	G/T
chr1	41968	41968	C
chr1	47032	47032	A/C
chr1	47065	47065	C/A
chr1	47494	47494	T/C
chr1	47564	47564	A/G
chr1	47898	47898	A/C
chr1	53722	53722	T/C
chr1	53748	53748	C/G
chr1	53756	53756	C/T
chr1	54689	54689	T/C
chr1	57100	57100	A/G
chr1	59446	59446	A/C
chr1	59834	59834	A/G
chr1	59835	59835	C/T
chr1	59866	59866	G
chr1	59869	59869	T/G
chr1	59874	59874	T
chr1	59878	59878	C
chr1	59880	59880	T
chr1	59888	59888	C/A
chr1	59896	59896	A/G
chr1	64007	64007	C/G
chr1	70885	70885	T/C
chr1	77557	77557	C/T
chr1	77560	77560	C/A
chr1	79166	79166	C
chr1	79168	79168	C
chr1	80263	80263	G/C
chr1	82150	82150	A
chr1	84331	84331	A/G
chr1	86931	86931	G/A
chr1	86933	86933	A/T
chr1	88430	88430	G/A
chr1	89279	89279	T/G
chr1	89290	89290	A/C
chr1	89291	89291	T/C
chr1	89296	89296	C
chr1	89303	89303	C
chr1	89340	89340	A/G
chr1	89341	89341	A/C
chr1	89346	89346	G/T
chr1	89352	89352	T/A
chr1	90449	90449	C/T
chr1	90458	90458	C/T
chr1	90462	90462	C/A
chr1	90468	90468	C/G
chr1	90473	90473	A
chr1	90509	90509	A/T
chr1	90515	90515	C/A
chr1	90520	90520	A/G
chr1	90527	90527	A/G
chr1	94949	94949	T/C
chr1	96703	96703	C/G
chr1	96906	96906	G/A
chr1	100051	100051	C/G
chr1	108938	108938	C/T
chr1	109293	109293	T/C
chr1	111355	111355	G/A
chr1	114368	114368	C/T
chr1	115670	115670	C/T
chr1	117597	117597	C/A
chr1	119161	119161	A/G
chr1	122319	122319	C/T
chr1	122620	122620	C/T
chr1	127793	127793	T/G
chr1	128312	128312	A
chr1	128750	128750	C/T
chr1	130390	130390	C/T
chr1	134066	134066	G/T
chr1	134207	134207	G/A
chr1	138394	138394	C/G
chr1	138608	138608	G/A
chr1	142051	142051	A/G
chr1	143536	143536	T/A
chr1	144039	144039	C/G
chr1	145948	145948	C
chr1	146098	146098	T
chr1	146123	146123	C/A
chr1	146550	146550	T
chr1	151766	151766	T
chr1	153129	153129	G/C
chr1	154829	154829	C
chr1	155894	155894	T/A
chr1	156038	156038	A/G
chr1	156382	156382	T/G
chr1	156469	156469	T/C
chr1	157522	157522	A
chr1	157524	157524	A
chr1	157609	157609	G
chr1	157760	157760	T
chr1	157766	157766	T
chr1	157768	157768	T
chr1	157784	157784	T
chr1	159799	159799	A/T
chr1	159986	159986	A/G
chr1	160270	160270	C/T
chr1	160357	160357	T/C
chr1	160671	160671	C/T
chr1	167070	167070	C/G
chr1	170164	170164	T/G
chr1	170333	170333	C/G
chr1	170490	170490	A/T
chr1	170517	170517	A/G
chr1	170616	170616	T/G
chr1	170695	170695	C/A
chr1	170769	170769	T/C
chr1	171720	171720	C/T
chr1	173364	173364	G/A
chr1	173365	173365	C/T
chr1	174699	174699	T/C
chr1	175217	175217	A/G
chr1	175424	175424	G/A
chr1	186121	186121	A/G
chr1	187718	187718	T/A
chr1	193831	193831	T/C
chr1	196273	196273	C
chr1	196294	196294	T
chr1	198010	198010	T/C
chr1	199068	199068	A/G
chr1	200159	200159	C/T
chr1	200379	200379	G/C
chr1	200460	200460	C/A
chr1	200461	200461	C/G
chr1	201155	201155	C/A
chr1	202030	202030	T/C
chr1	204688	204688	C/T
chr1	205590	205590	T/C
chr1	206114	206114	A/G
chr1	207310	207310	G/A
chr1	207657	207657	A/G
chr1	207875	207875	T/C
chr1	210374	210374	C/T
chr1	210477	210477	G/A
chr1	212270	212270	G/A
chr1	212457	212457	C/T
chr1	213030	213030	C/T
chr1	218128	218128	C/G
chr1	218641	218641	C/A
chr1	218652	218652	C/A
chr1	219356	219356	T/G
chr1	219364	219364	G
chr1	219377	219377	C
chr1	219378	219378	C
chr1	219421	219421	A/G
chr1	219423	219423	G
chr1	219437	219437	T
chr1	219442	219442	T
chr1	219448	219448	T/C
chr1	219451	219451	A/G
chr1	219795	219795	A/T
chr1	220600	220600	A/G
chr1	220604	220604	A
chr1	220612	220612	A
chr1	220633	220633	A/G
chr1	220640	220640	C/T
chr1	220641	220641	A/G
chr1	220647	220647	C/A
chr1	220651	220651	A/G
chr1	220655	220655	A/G
chr1	220673	220673	A/C
chr1	222149	222149	T/G
chr1	224435	224435	T/C
chr1	231043	231043	T
chr1	232553	232553	C/A
chr1	234133	234133	G/A
chr1	234157	234157	G/C
chr1	234571	234571	T/A
chr1	235542	235542	A/C
chr1	236269	236269	A
chr1	237157	237157	A/G
chr1	238158	238158	A/G
chr1	238343	238343	G/A
chr1	241653	241653	G/T
chr1	241662	241662	T/C
chr1	241663	241663	A/G
chr1	241701	241701	A/G
chr1	241702	241702	A
chr1	241703	241703	C
chr1	241709	241709	T
chr1	241726	241726	A/C
chr1	244652	244652	C/A
chr1	245004	245004	G/C
chr1	246319	246319	A
chr1	247301	247301	T/C
chr1	248418	248418	G/C
chr1	251322	251322	T/C
chr1	251558	251558	T/G
chr1	251765	251765	C/T
chr1	251863	251863	T/C
chr1	252888	252888	A/T
chr1	253160	253160	G/A
chr1	254354	254354	C/T
chr1	255314	255314	C/T
chr1	255315	255315	A/G
chr1	255317	255317	C/T
chr1	255326	255326	C/T
chr1	255377	255377	T/C
chr1	256927	256927	G/A
chr1	256948	256948	C
chr1	257009	257009	A/G
chr1	257931	257931	G/A
chr1	258120	258120	T/C
chr1	258185	258185	A/C
chr1	258422	258422	T/G
chr1	258447	258447	A/G
chr1	258476	258476	C/A
chr1	258520	258520	T/A
chr1	258988	258988	C/T
chr1	259758	259758	C/T
chr1	260009	260009	C/T
chr1	260159	260159	C/T
chr1	260998	260998	C/A
chr1	261009	261009	G/C
chr1	261069	261069	C/T
chr1	261070	261070	G/A
chr1	261372	261372	G/T
chr1	262210	262210	G/A
chr1	262520	262520	G/T
chr1	263055	263055	A/T
chr1	263294	263294	C/T
chr1	263799	263799	T/A
chr1	263939	263939	G/C
chr1	264904	264904	C
chr1	265877	265877	T
chr1	265923	265923	G
chr1	265930	265930	G
chr1	265937	265937	T
chr1	266382	266382	C/T
chr1	268893	268893	C
chr1	268896	268896	G/A
chr1	268935	268935	C
chr1	270075	270075	G/C
chr1	270091	270091	T/C
chr1	270623	270623	A
chr1	270778	270778	G/A
chr1	270862	270862	C
chr1	271752	271752	C/G
chr1	271753	271753	G
chr1	271792	271792	A
chr1	271794	271794	C
chr1	271883	271883	T/G
chr1	271934	271934	A/G
chr1	272072	272072	G/C
chr1	272172	272172	T/C
chr1	272239	272239	A/G
chr1	272967	272967	G/A
chr1	273185	273185	C/T
chr1	273683	273683	A/G
chr1	273868	273868	C/T
chr1	273915	273915	C/T
chr1	273968	273968	A/G
chr1	273983	273983	A/G
chr1	274096	274096	G/A
chr1	274366	274366	T/C
chr1	274393	274393	A/G
chr1	274404	274404	T/C
chr1	274433	274433	A/T
chr1	274437	274437	G/C
chr1	274879	274879	C/A
chr1	274884	274884	C/G
chr1	274889	274889	A/C
chr1	275038	275038	C/T
chr1	275147	275147	G/A
chr1	275228	275228	C/T
chr1	275243	275243	C/T
chr1	275829	275829	C/T
chr1	275836	275836	C/T
chr1	276083	276083	G/T
chr1	276126	276126	T/C
chr1	276137	276137	G/T
chr1	276288	276288	T/C
chr1	276303	276303	G/C
chr1	276354	276354	C/T
chr1	276391	276391	G/A
chr1	276446	276446	C/T
chr1	276568	276568	T/C
chr1	276584	276584	C/T
chr1	276926	276926	A/G
chr1	277050	277050	G/A
chr1	277622	277622	A/G
chr1	277777	277777	G/A
chr1	278040	278040	C/T
chr1	278330	278330	T/C
chr1	278424	278424	C/T
chr1	278590	278590	G/C
chr1	278874	278874	G
chr1	279043	279043	G/A
chr1	280771	280771	G/A
chr1	280828	280828	C/T
chr1	282421	282421	C/T
chr1	283461	283461	C/T
chr1	283520	283520	G/A
chr1	283714	283714	A/G
chr1	283758	283758	G/A
chr1	284993	284993	T/C
chr1	286719	286719	T/C
chr1	287179	287179	G/A
chr1	287260	287260	G/A
chr1	287309	287309	C/A
chr1	287517	287517	A/C
chr1	288182	288182	A/G
chr1	288243	288243	A/G
chr1	288276	288276	C/T
chr1	288402	288402	A/G
chr1	288531	288531	A/G
chr1	288557	288557	C/G
chr1	288723	288723	C/T
chr1	288771	288771	T/C
chr1	288819	288819	G/A
chr1	289076	289076	C/A
chr1	289317	289317	C/T
chr1	289369	289369	A/G
chr1	289392	289392	A/G
chr1	289417	289417	G/C
chr1	289627	289627	A/G
chr1	289714	289714	A/G
chr1	289757	289757	T/A
chr1	289862	289862	A/G
chr1	290448	290448	G
chr1	290454	290454	G
chr1	290515	290515	A/G
chr1	290596	290596	G/T
chr1	290695	290695	A/T
chr1	290697	290697	A/T
chr1	290887	290887	A/G
chr1	291046	291046	C
chr1	291100	291100	G/A
chr1	291477	291477	T/C
chr1	291573	291573	T/C
chr1	291879	291879	T/C
chr1	291881	291881	A/G
chr1	292214	292214	C/A
chr1	292350	292350	T/C
chr1	292588	292588	C
chr1	292600	292600	A/G
chr1	292839	292839	G/A
chr1	293052	293052	C/T
chr1	293083	293083	G/A
chr1	293311	293311	T/C
chr1	293651	293651	G/A
chr1	293930	293930	C/T
chr1	293936	293936	T/C
chr1	293984	293984	T/C
chr1	293991	293991	C/T
chr1	294280	294280	A/G
chr1	294679	294679	C/T
chr1	294871	294871	G/T
chr1	295038	295038	G/A
chr1	295075	295075	C/T
chr1	295220	295220	C/T
chr1	295353	295353	C/T
chr1	295511	295511	G/A
chr1	295569	295569	T/C
chr1	295591	295591	C/T
chr1	295682	295682	C/A
chr1	296110	296110	T/G
chr1	296652	296652	A/G
chr1	296858	296858	T/C
chr1	296880	296880	C/T
chr1	296948	296948	T/C
chr1	296963	296963	C/T
chr1	297074	297074	G/C
chr1	297100	297100	G/A
chr1	297133	297133	C/T
chr1	297202	297202	A/G
chr1	297229	297229	G/T
chr1	297328	297328	T/A
chr1	297475	297475	C
chr1	297796	297796	C/T
chr1	297964	297964	G/C
chr1	298082	298082	T/C
chr1	298214	298214	G/A
chr1	298518	298518	C/G
chr1	299042	299042	G/C
chr1	299263	299263	T/C
chr1	299566	299566	G/T
chr1	299568	299568	C/T
chr1	299846	299846	A/G
chr1	300141	300141	T/C
chr1	300586	300586	T/C
chr1	300631	300631	A/C
chr1	301322	301322	A/C
chr1	301567	301567	A/C
chr1	304123	304123	C/G
chr1	305293	305293	T/C
chr1	307182	307182	C/T
chr1	307183	307183	A/G
chr1	307193	307193	C/A
chr1	307199	307199	T/C
chr1	307209	307209	T/C
chr1	308282	308282	A/G
chr1	308745	308745	C/T
chr1	310565	310565	C/G
chr1	313120	313120	C/T
chr1	314925	314925	T/C
chr1	315136	315136	G/A
chr1	315157	315157	A/G
chr1	315174	315174	A/T
chr1	315185	315185	G/A
chr1	315189	315189	G/A
chr1	315192	315192	G/A
chr1	315198	315198	G/T
chr1	315202	315202	A/G
chr1	315225	315225	G/A
chr1	315226	315226	G/T
chr1	315234	315234	A/G
chr1	316250	316250	A/G
chr1	316839	316839	C/T
chr1	316845	316845	T/C
chr1	316978	316978	T/C
chr1	317965	317965	G/A
chr1	317976	317976	T/C
chr1	318273	318273	G/A
chr1	318398	318398	C
chr1	322690	322690	C/A
chr1	322696	322696	A/G
chr1	322704	322704	G
chr1	322706	322706	T/C
chr1	322710	322710	C
chr1	322713	322713	A
chr1	322738	322738	T/C
chr1	322741	322741	G/A
chr1	322742	322742	T/C
chr1	322752	322752	T
chr1	323985	323985	T/C
chr1	324009	324009	T/C
chr1	324637	324637	A/G
chr1	325285	325285	C/G
chr1	325291	325291	A/C
chr1	326014	326014	A/G
chr1	326278	326278	A/G
chr1	326384	326384	A/G
chr1	328159	328159	A/G
chr1	328367	328367	C/A
chr1	328630	328630	C/T
chr1	328753	328753	T/C
chr1	331888	331888	C/T
chr1	333240	333240	G/T
chr1	334481	334481	A/G
chr1	334613	334613	T/C
chr1	335323	335323	C/T
chr1	335337	335337	T/C
chr1	335353	335353	G/T
chr1	335853	335853	G/A
chr1	337130	337130	C/A
chr1	337366	337366	T/C
chr1	339863	339863	A/G
chr1	340125	340125	C/A
chr1	342093	342093	A/T
chr1	342308	342308	C/T
chr1	342555	342555	A/T
chr1	359158	359158	G/C
chr1	360344	360344	C/T
chr1	361194	361194	T/C
chr1	361201	361201	A/C
chr1	361207	361207	T/C
chr1	364746	364746	C/T
chr1	365323	365323	A/C
chr1	365719	365719	G/A
chr1	365722	365722	T/G
chr1	365891	365891	C/T
chr1	366058	366058	G/A
chr1	366761	366761	G/A
chr1	367027	367027	C/T
chr1	367435	367435	T/C
chr1	367443	367443	T/C
chr1	367488	367488	T
chr1	367625	367625	T/C
chr1	367739	367739	T/C
chr1	367963	367963	A/G
chr1	368915	368915	A
chr1	372124	372124	A/C
chr1	373393	373393	T/C
chr1	373678	373678	C/T
chr1	373955	373955	G/A
chr1	374635	374635	C/T
chr1	375882	375882	G
chr1	375982	375982	A/G
chr1	376293	376293	A/G
chr1	376313	376313	C/T
chr1	376459	376459	G/C
chr1	376591	376591	T/C
chr1	377212	377212	T/C
chr1	378156	378156	C/G
chr1	378174	378174	G
chr1	380029	380029	C
chr1	380035	380035	C
chr1	380036	380036	C
chr1	380042	380042	C
chr1	380043	380043	C
chr1	380048	380048	C
chr1	380054	380054	C
chr1	380075	380075	C/T
chr1	380514	380514	C/T
chr1	384790	384790	T/G
chr1	384818	384818	C/T
chr1	384837	384837	G/A
chr1	384940	384940	A/G
chr1	385046	385046	C/T
chr1	385188	385188	G/A
chr1	385539	385539	C/T
chr1	386175	386175	A/G
chr1	387296	387296	C/T
chr1	387297	387297	A/G
chr1	387908	387908	C/T
chr1	388816	388816	C/G
chr1	389465	389465	T/C
chr1	389485	389485	C/T
chr1	389772	389772	C/T
chr1	390239	390239	T/C
chr1	390583	390583	C/T
chr1	390680	390680	G/A
chr1	391946	391946	G/A
chr1	393787	393787	C/T
chr1	396113	396113	C/G
chr1	396392	396392	G
chr1	396398	396398	A
chr1	396415	396415	G
chr1	396416	396416	C
chr1	396418	396418	G
chr1	407261	407261	C
chr1	407264	407264	T
chr1	407289	407289	T
chr1	409229	409229	G
chr1	409243	409243	G
chr1	410134	410134	T/C
chr1	412232	412232	G/A
chr1	416421	416421	A/G
chr1	416954	416954	C/G
chr1	427458	427458	G
chr1	427472	427472	C
chr1	433977	433977	G/A
chr1	434154	434154	C
chr1	435968	435968	A/G
chr1	436439	436439	C/A
chr1	436929	436929	T/C
chr1	436958	436958	A/G
chr1	438257	438257	G/C
chr1	438259	438259	C/A
chr1	441904	441904	G
chr1	442567	442567	A/C
chr1	444953	444953	C
chr1	445979	445979	T/C
chr1	447187	447187	G
chr1	447240	447240	T
chr1	447241	447241	G
chr1	448261	448261	T/G
chr1	451292	451292	A/G
chr1	451436	451436	G/A
chr1	452023	452023	C/A
chr1	452576	452576	G/A
chr1	453460	453460	A
chr1	454132	454132	G
chr1	454195	454195	G
chr1	456918	456918	G
chr1	457151	457151	T/C
chr1	457323	457323	C/T
chr1	457624	457624	C/T
chr1	458003	458003	C/T
chr1	458043	458043	G/C
chr1	459649	459649	T/C
chr1	459844	459844	A/G
chr1	460271	460271	G/A
chr1	460526	460526	A/G
chr1	460946	460946	A/G
chr1	461050	461050	G/T
chr1	461220	461220	T/C
chr1	461806	461806	A/G
chr1	462583	462583	G/A
chr1	462976	462976	G/A
chr1	462991	462991	C/G
chr1	463486	463486	A/G
chr1	464522	464522	T/A
chr1	464636	464636	G/A
chr1	466195	466195	G/A
chr1	467688	467688	A/G
chr1	469188	469188	G/A
chr1	469399	469399	C/A
chr1	470253	470253	C/T
chr1	471141	471141	C/G
chr1	472272	472272	G/A
chr1	473646	473646	C/T
chr1	474716	474716	G/A
chr1	474737	474737	G/T
chr1	475503	475503	T/C
chr1	476097	476097	G/A
chr1	476606	476606	C/T
chr1	477537	477537	A/G
chr1	478097	478097	C/G
chr1	478914	478914	C/A
chr1	479781	479781	G/C
chr1	479802	479802	T
chr1	479805	479805	C/G
chr1	479840	479840	T/C
chr1	479863	479863	A/G
chr1	480171	480171	A
chr1	481837	481837	G/A
chr1	482026	482026	T/G
chr1	482960	482960	G
chr1	483755	483755	C/G
chr1	483967	483967	G
chr1	484740	484740	G
chr1	484802	484802	G
chr1	484819	484819	G
chr1	485645	485645	T/G
chr1	486170	486170	G/A
chr1	486671	486671	C/T
chr1	486864	486864	T/C
chr1	487497	487497	C/G
chr1	487926	487926	C/T
chr1	488180	488180	C/T
chr1	488821	488821	G/A
chr1	490353	490353	C/T
chr1	490815	490815	G/T
chr1	491046	491046	G/T
chr1	491051	491051	C/T
chr1	491340	491340	A/C
chr1	493186	493186	C/T
chr1	495129	495129	C/A
chr1	496157	496157	T/C
chr1	498373	498373	G
chr1	499228	499228	G/T
chr1	501778	501778	C
chr1	501832	501832	C
chr1	501962	501962	C
chr1	501968	501968	G
chr1	501969	501969	T
chr1	501997	501997	G
chr1	502116	502116	G
chr1	502122	502122	G
chr1	502141	502141	G
chr1	502148	502148	C
chr1	502160	502160	C
chr1	502177	502177	G
chr1	502186	502186	G
chr1	502187	502187	C
chr1	502190	502190	G
chr1	502238	502238	G
chr1	502900	502900	G
chr1	502906	502906	G
chr1	502965	502965	C
chr1	502981	502981	C
chr1	503155	503155	G/A
chr1	503498	503498	C/T
chr1	504713	504713	T
chr1	504918	504918	A/G
chr1	509016	509016	G/A
chr1	510133	510133	C/T
chr1	513151	513151	C/T
chr1	513156	513156	C/T
chr1	513373	513373	A/C
chr1	513400	513400	G/A
chr1	513402	513402	G/A
chr1	521734	521734	C/T
chr1	521802	521802	C/A
chr1	523386	523386	T/G
chr1	524237	524237	C
chr1	524297	524297	C/T
chr1	525479	525479	G
chr1	525485	525485	C
chr1	526453	526453	C
chr1	526460	526460	G
chr1	526461	526461	C
chr1	526588	526588	C
chr1	527514	527514	T
chr1	530876	530876	C/T
chr1	533461	533461	G/T
chr1	534960	534960	T
chr1	536210	536210	C/G
chr1	538930	538930	A/G
chr1	538952	538952	A
chr1	538953	538953	C
chr1	538960	538960	G
chr1	538974	538974	G
chr1	539008	539008	T
chr1	539009	539009	G
chr1	539022	539022	G
chr1	539049	539049	C
chr1	539067	539067	G
chr1	539206	539206	T
chr1	539247	539247	A
chr1	540101	540101	C
chr1	540666	540666	G/T
chr1	542109	542109	G/A
chr1	543009	543009	G/C
chr1	544476	544476	A/C
chr1	544731	544731	T/A
chr1	546337	546337	G/C
chr1	547302	547302	A/T
chr1	547784	547784	C/T
chr1	547801	547801	G
chr1	548861	548861	G/A
chr1	548924	548924	G/A
chr1	549432	549432	G/A
chr1	549597	549597	G/A
chr1	550127	550127	G/C
chr1	553117	553117	C/T
chr1	591347	591347	C
chr1	591348	591348	A
chr1	592882	592882	G/A
chr1	592969	592969	G
chr1	595189	595189	C/G
chr1	595232	595232	A/G
chr1	596428	596428	T
chr1	596645	596645	C
chr1	596687	596687	A/G
chr1	601111	601111	C/T
chr1	601375	601375	C/T
chr1	601777	601777	C
chr1	601779	601779	C
chr1	602518	602518	C/T
chr1	603524	603524	G
chr1	603662	603662	G/A
chr1	604121	604121	G/A
chr1	604188	604188	T/A
chr1	604922	604922	T/C
chr1	605014	605014	G/A
chr1	605149	605149	C/G
chr1	605153	605153	T/C
chr1	605483	605483	T
chr1	605707	605707	C/T
chr1	605708	605708	G
chr1	605900	605900	A
chr1	606014	606014	C/T
chr1	607209	607209	C/T
chr1	607585	607585	G
chr1	607839	607839	A/G
chr1	607929	607929	G/C
chr1	608181	608181	C
chr1	608526	608526	G
chr1	608552	608552	C/T
chr1	608663	608663	T/C
chr1	610329	610329	A
chr1	610362	610362	A
chr1	611443	611443	A
chr1	611659	611659	G
chr1	611784	611784	G
chr1	612726	612726	T
chr1	612956	612956	C
chr1	613547	613547	T/C
chr1	613593	613593	G
chr1	614025	614025	T
chr1	614149	614149	G
chr1	615395	615395	C
chr1	615958	615958	T/C
chr1	615972	615972	C/T
chr1	616569	616569	G
chr1	616591	616591	T
chr1	617533	617533	A/G
chr1	617732	617732	A/G
chr1	617835	617835	A/C
chr1	618156	618156	T
chr1	618397	618397	C
chr1	619006	619006	G/A
chr1	620640	620640	A
chr1	621159	621159	G
chr1	621656	621656	G
chr1	621829	621829	C
chr1	625065	625065	C/T
chr1	626142	626142	A/G
chr1	626534	626534	C/T
chr1	626859	626859	C
chr1	627222	627222	G/A
chr1	627969	627969	G/C
chr1	628508	628508	C
chr1	629684	629684	C
chr1	629801	629801	G/C
chr1	629934	629934	C
chr1	633145	633145	C/A
chr1	633409	633409	G/A
chr1	633676	633676	A/T
chr1	633692	633692	A/G
chr1	633999	633999	T/C
chr1	634062	634062	C
chr1	634419	634419	C/T
chr1	637080	637080	A/T
chr1	637144	637144	T
chr1	637409	637409	C/G
chr1	638466	638466	T/C
chr1	639479	639479	G/A
chr1	639830	639830	T
chr1	639854	639854	T/G
chr1	640028	640028	T/C
chr1	640363	640363	T/C
chr1	640364	640364	G/T
chr1	640468	640468	A/G
chr1	641162	641162	G
chr1	641672	641672	C/T
chr1	641766	641766	T/C
chr1	641822	641822	T/C
chr1	642144	642144	A/G
chr1	642343	642343	T
chr1	642489	642489	C/T
chr1	642894	642894	G/A
chr1	642998	642998	C/T
chr1	643075	643075	G/C
chr1	643934	643934	C/A
chr1	644035	644035	A/G
chr1	644216	644216	A/G
chr1	644385	644385	G/T
chr1	644620	644620	G
chr1	644995	644995	G/A
chr1	645834	645834	G/A
chr1	645980	645980	T/G
chr1	646824	646824	C
chr1	647025	647025	C
chr1	647236	647236	A/G
chr1	647415	647415	G
chr1	647994	647994	G
chr1	648013	648013	G
chr1	648138	648138	A/G
chr1	649295	649295	C
chr1	649507	649507	C/T
chr1	650217	650217	C/T
chr1	651061	651061	C/T
chr1	651177	651177	G/A
chr1	651242	651242	C/T
chr1	651955	651955	A/G
chr1	652024	652024	A/G
chr1	652122	652122	C/T
chr1	652124	652124	G/T
chr1	652337	652337	T
chr1	652375	652375	T/C
chr1	652588	652588	A
chr1	652855	652855	G
chr1	653154	653154	C
chr1	653428	653428	C/T
chr1	653550	653550	C
chr1	653553	653553	C
chr1	654623	654623	C
chr1	655530	655530	A/C
chr1	655889	655889	C
chr1	656456	656456	T
chr1	656661	656661	G/C
chr1	656841	656841	T/C
chr1	656944	656944	C
chr1	656945	656945	A
chr1	657930	657930	T/C
chr1	658136	658136	C
chr1	658931	658931	A
chr1	658982	658982	G/C
chr1	659137	659137	C
chr1	659169	659169	G/A
chr1	659514	659514	C/T
chr1	660035	660035	G
chr1	660083	660083	T/C
chr1	661060	661060	G
chr1	662788	662788	G/C
chr1	663814	663814	G
chr1	664690	664690	G
chr1	664696	664696	C/T
chr1	665119	665119	T
chr1	665647	665647	G
chr1	665896	665896	C/T
chr1	665950	665950	C/T
chr1	667105	667105	G
chr1	667411	667411	G
chr1	667483	667483	G
chr1	667888	667888	C
chr1	667915	667915	G/A
chr1	668844	668844	A
chr1	668891	668891	C/T
chr1	669000	669000	G/A
chr1	669133	669133	G
chr1	669267	669267	G
chr1	669274	669274	G/C
chr1	669366	669366	G/A
chr1	670143	670143	G
chr1	670538	670538	G
chr1	670550	670550	G
chr1	670634	670634	C
chr1	670635	670635	C
chr1	670642	670642	C
chr1	670648	670648	C
chr1	671011	671011	C/T
chr1	671057	671057	A
chr1	671670	671670	A/G
chr1	672140	672140	C/T
chr1	674033	674033	G/A
chr1	674081	674081	A/G
chr1	675309	675309	C/T
chr1	676360	676360	G
chr1	676543	676543	G/A
chr1	676905	676905	T
chr1	677035	677035	A/G
chr1	677077	677077	C
chr1	677081	677081	G
chr1	677146	677146	G
chr1	677153	677153	G
chr1	677187	677187	G
chr1	678472	678472	G/T
chr1	679071	679071	C
chr1	679370	679370	A/G
chr1	679447	679447	G
chr1	680000	680000	G
chr1	680222	680222	C/T
chr1	680727	680727	C
chr1	680887	680887	A/G
chr1	680965	680965	A/G
chr1	681410	681410	G
chr1	681770	681770	G/T
chr1	681830	681830	C
chr1	681937	681937	A/G
chr1	682054	682054	C
chr1	682775	682775	G
chr1	682924	682924	C
chr1	683207	683207	T/C
chr1	683376	683376	C/T
chr1	684143	684143	T/C
chr1	684147	684147	G/A
chr1	684193	684193	G/A
chr1	684219	684219	C/T
chr1	684315	684315	C/T
chr1	684399	684399	C/A
chr1	684405	684405	C/T
chr1	684413	684413	C/T
chr1	684531	684531	G/A
chr1	684642	684642	C/T
chr1	684666	684666	A/G
chr1	684947	684947	G/A
chr1	685277	685277	C/T
chr1	685280	685280	C/G
chr1	687620	687620	C/T
chr1	688525	688525	C/G
chr1	688527	688527	G/A
chr1	688528	688528	G/A
chr1	688947	688947	A
chr1	690651	690651	C
chr1	691203	691203	A/G
chr1	691349	691349	C/T
chr1	691589	691589	C/T
chr1	691729	691729	G/A
chr1	691754	691754	G/T
chr1	692555	692555	C
chr1	692863	692863	G
chr1	693747	693747	T
chr1	694288	694288	G
chr1	694972	694972	C/T
chr1	695277	695277	A/G
chr1	695473	695473	G/A
chr1	695493	695493	A/G
chr1	696970	696970	G
chr1	698718	698718	T/C
chr1	700163	700163	G/A
chr1	700259	700259	G/A
chr1	702311	702311	C
chr1	702708	702708	C
chr1	703690	703690	G/A
chr1	703790	703790	G/A
chr1	703865	703865	C/T
chr1	703888	703888	C/T
chr1	704244	704244	T/C
chr1	704845	704845	A/G
chr1	704904	704904	T
chr1	705399	705399	G
chr1	705403	705403	T/C
chr1	706237	706237	G/A
chr1	706253	706253	A/G
chr1	706498	706498	G
chr1	707455	707455	C/T
chr1	707620	707620	G/A
chr1	707654	707654	C/T
chr1	707877	707877	C/T
chr1	707971	707971	G/A
chr1	707988	707988	A/T
chr1	707993	707993	A/G
chr1	708427	708427	T/G
chr1	708782	708782	T/C
chr1	709108	709108	C/T
chr1	710050	710050	G
chr1	710275	710275	C/T
chr1	710299	710299	G/T
chr1	710509	710509	C
chr1	710710	710710	C/T
chr1	710741	710741	C
chr1	710937	710937	G/T
chr1	711518	711518	G/A
chr1	711681	711681	A/G
chr1	712308	712308	C/T
chr1	712733	712733	C
chr1	712922	712922	G/T
chr1	712945	712945	G/A
chr1	713267	713267	T/C
chr1	715096	715096	C/T
chr1	715162	715162	C/T
chr1	715736	715736	C/T
chr1	715765	715765	C/T
chr1	716461	716461	C/T
chr1	719275	719275	C/T
chr1	720124	720124	C/T
chr1	721253	721253	T/C
chr1	721429	721429	C
chr1	722022	722022	C/T
chr1	723474	723474	G
chr1	723862	723862	C/T
chr1	723877	723877	A/G
chr1	723995	723995	C/A
chr1	724018	724018	G/A
chr1	724315	724315	T/C
chr1	724353	724353	T/C
chr1	724357	724357	A/G
chr1	724380	724380	A/G
chr1	724573	724573	C/T
chr1	724588	724588	C/T
chr1	724609	724609	C/T
chr1	724696	724696	C/T
chr1	724732	724732	A/G
chr1	725103	725103	G/A
chr1	725117	725117	T/C
chr1	725427	725427	C/T
chr1	725768	725768	A/G
chr1	726001	726001	C/T
chr1	726033	726033	G/A
chr1	726142	726142	C/T
chr1	726413	726413	G/A
chr1	726606	726606	G/A
chr1	726641	726641	G/A
chr1	726678	726678	A/G
chr1	727007	727007	A/C
chr1	727233	727233	T/C
chr1	727241	727241	T/C
chr1	727611	727611	C/T
chr1	727633	727633	A/G
chr1	727824	727824	G
chr1	727862	727862	C/T
chr1	728121	728121	C/T
chr1	728198	728198	G/A
chr1	728285	728285	C/G
chr1	728346	728346	C/T
chr1	728374	728374	C/T
chr1	728497	728497	C/G
chr1	728964	728964	A/G
chr1	729028	729028	T/C
chr1	729041	729041	A/G
chr1	729045	729045	C/T
chr1	729120	729120	C/T
chr1	729304	729304	T/C
chr1	729401	729401	C/T
chr1	729727	729727	G/T
chr1	729812	729812	T/C
chr1	729816	729816	G/A
chr1	729904	729904	A/G
chr1	729933	729933	C/G
chr1	729991	729991	A/G
chr1	730080	730080	G/A
chr1	730421	730421	C/T
chr1	730619	730619	T/G
chr1	730670	730670	G/A
chr1	731078	731078	C/G
chr1	732226	732226	A/C
chr1	734211	734211	G/A
chr1	734737	734737	C/T
chr1	735787	735787	T/C
chr1	736460	736460	C/G
chr1	756289	756289	C
chr1	756294	756294	C
chr1	756297	756297	C
chr1	761328	761328	G
chr1	761349	761349	A
chr1	763705	763705	T/C
chr1	797876	797876	G/A
chr1	798740	798740	T
chr1	808166	808166	C
chr1	831734	831734	G/T
chr1	834325	834325	G
chr1	843584	843584	A/G
chr1	843586	843586	C/T
chr1	853502	853502	C
chr1	855215	855215	G
chr1	858038	858038	G
chr1	858040	858040	G
chr1	858057	858057	G
chr1	883907	883907	T/A
chr1	883999	883999	C/G
chr1	884005	884005	C/T
chr1	884214	884214	C
chr1	884223	884223	T
chr1	884231	884231	T
chr1	884241	884241	C
chr1	890215	890215	C
chr1	891267	891267	T
chr1	891294	891294	C
chr1	891318	891318	G
chr1	891319	891319	C
chr1	891354	891354	C
chr1	891361	891361	G
chr1	891366	891366	C
chr1	891387	891387	G
chr1	894281	894281	G/C
chr1	906919	906919	A/G
chr1	906923	906923	G/A
chr1	906956	906956	T/C
chr1	906961	906961	A/T
chr1	906967	906967	G/A
chr1	906968	906968	A/C
chr1	906974	906974	C/G
chr1	906988	906988	C/G
chr1	907047	907047	G/A
chr1	907064	907064	G/A
chr1	907066	907066	A/G
chr1	907758	907758	C/A
chr1	907760	907760	C/T
chr1	907895	907895	T/C
chr1	907920	907920	C
chr1	907931	907931	A
chr1	907934	907934	G
chr1	907935	907935	A/T
chr1	907941	907941	G
chr1	907951	907951	C/T
chr1	907959	907959	T/C
chr1	915682	915682	A
chr1	942924	942924	A/C
chr1	942926	942926	T/C
chr1	942933	942933	C/T
chr1	942935	942935	A/G
chr1	943783	943783	A/G
chr1	943793	943793	A/T
chr1	943794	943794	T/C
chr1	945081	945081	C/T
chr1	945104	945104	G
chr1	945109	945109	G
chr1	945110	945110	A
chr1	945119	945119	C/T
chr1	945123	945123	C
chr1	945124	945124	C
chr1	946493	946493	C
chr1	946502	946502	T
chr1	946507	946507	T
chr1	946562	946562	C/T
chr1	947802	947802	G/A
chr1	947803	947803	G/A
chr1	947804	947804	A/G
chr1	947825	947825	C/T
chr1	955945	955945	A/G
chr1	955951	955951	C/T
chr1	955962	955962	G
chr1	955999	955999	A/T
chr1	956000	956000	G/A
chr1	956004	956004	T
chr1	956018	956018	A/G
chr1	963997	963997	T
chr1	974604	974604	G/T
chr1	976067	976067	G/A
chr1	976073	976073	C/G
chr1	979480	979480	C/G
chr1	979488	979488	A/G
chr1	979494	979494	C/G
chr1	979496	979496	C/G
chr1	979518	979518	C
chr1	979521	979521	C
chr1	979533	979533	C
chr1	979534	979534	A
chr1	979540	979540	C
chr1	979542	979542	G/A
chr1	979552	979552	T/C
chr1	988012	988012	C/G
chr1	988052	988052	A/C
chr1	988054	988054	C
chr1	988060	988060	T
chr1	1004881	1004881	G
chr1	1005122	1005122	A
chr1	1005393	1005393	G
chr1	1006264	1006264	T
chr1	1006341	1006341	G
chr1	1006974	1006974	C
chr1	1007827	1007827	C
chr1	1008200	1008200	T
chr1	1008327	1008327	A
chr1	1009370	1009370	G
chr1	1010631	1010631	A
chr1	1010667	1010667	A
chr1	1011137	1011137	T
chr1	1011138	1011138	C
chr1	1013471	1013471	A
chr1	1014700	1014700	G
chr1	1015146	1015146	T
chr1	1015664	1015664	C
chr1	1016172	1016172	C
chr1	1016249	1016249	A
chr1	1016759	1016759	A
chr1	1018150	1018150	A
chr1	1018794	1018794	G
chr1	1019418	1019418	C
chr1	1020815	1020815	G
chr1	1020893	1020893	T
chr1	1021108	1021108	A
chr1	1021502	1021502	A
chr1	1021733	1021733	A
chr1	1022241	1022241	A
chr1	1022415	1022415	T
chr1	1023750	1023750	T
chr1	1024115	1024115	C
chr1	1024120	1024120	T
chr1	1024220	1024220	G
chr1	1024428	1024428	A
chr1	1024524	1024524	C
chr1	1025421	1025421	G
chr1	1025682	1025682	A
chr1	1025748	1025748	G/T
chr1	1026159	1026159	A
chr1	1026609	1026609	C
chr1	1026699	1026699	T
chr1	1027465	1027465	T
chr1	1027571	1027571	A
chr1	1029915	1029915	C
chr1	1031092	1031092	T
chr1	1031157	1031157	T
chr1	1031650	1031650	T
chr1	1032595	1032595	T/C
chr1	1032777	1032777	A
chr1	1033292	1033292	C
chr1	1033843	1033843	T
chr1	1035655	1035655	C
chr1	1035786	1035786	G
chr1	1036001	1036001	A
chr1	1036051	1036051	A
chr1	1036989	1036989	T
chr1	1037064	1037064	G
chr1	1037371	1037371	A
chr1	1037859	1037859	G
chr1	1037997	1037997	G
chr1	1038014	1038014	T
chr1	1038083	1038083	G
chr1	1039580	1039580	A
chr1	1039581	1039581	C
chr1	1039586	1039586	G
chr1	1039587	1039587	G
chr1	1043461	1043461	C
chr1	1046413	1046413	A
chr1	1047902	1047902	A
chr1	1048169	1048169	C
chr1	1048758	1048758	C
chr1	1049688	1049688	A
chr1	1051055	1051055	T
chr1	1051386	1051386	G
chr1	1051572	1051572	T
chr1	1052305	1052305	C
chr1	1052477	1052477	C
chr1	1052907	1052907	G
chr1	1053514	1053514	A
chr1	1053745	1053745	C
chr1	1053799	1053799	T
chr1	1053962	1053962	A
chr1	1054057	1054057	G
chr1	1054294	1054294	T
chr1	1054304	1054304	T
chr1	1054380	1054380	A
chr1	1054721	1054721	T
chr1	1054759	1054759	C
chr1	1054904	1054904	A
chr1	1059054	1059054	C
chr1	1064412	1064412	A
chr1	1064628	1064628	A
chr1	1064699	1064699	T
chr1	1064765	1064765	G
chr1	1065296	1065296	G
chr1	1066403	1066403	T
chr1	1067798	1067798	A
chr1	1068724	1068724	C
chr1	1070300	1070300	G
chr1	1071087	1071087	T
chr1	1071225	1071225	T
chr1	1071291	1071291	G
chr1	1071387	1071387	C
chr1	1073886	1073886	C
chr1	1074462	1074462	T
chr1	1074693	1074693	G
chr1	1075782	1075782	A
chr1	1076248	1076248	C
chr1	1076947	1076947	G
chr1	1079730	1079730	A
chr1	1080077	1080077	C
chr1	1080402	1080402	G
chr1	1081023	1081023	T
chr1	1082022	1082022	C
chr1	1082776	1082776	G
chr1	1083134	1083134	C
chr1	1083596	1083596	C
chr1	1084093	1084093	C
chr1	1084322	1084322	T
chr1	1084867	1084867	G
chr1	1085459	1085459	G
chr1	1086568	1086568	T
chr1	1087079	1087079	C
chr1	1087513	1087513	G
chr1	1087928	1087928	T
chr1	1088576	1088576	G
chr1	1088668	1088668	A
chr1	1091407	1091407	G
chr1	1093186	1093186	A
chr1	1093605	1093605	T
chr1	1095185	1095185	C
chr1	1096088	1096088	C
chr1	1096465	1096465	G
chr1	1096558	1096558	G
chr1	1097688	1097688	G
chr1	1098268	1098268	G
chr1	1098471	1098471	A
chr1	1098478	1098478	G
chr1	1099056	1099056	A
chr1	1099088	1099088	T
chr1	1101326	1101326	G
chr1	1101330	1101330	G/A
chr1	1101337	1101337	G
chr1	1101660	1101660	C
chr1	1103847	1103847	T
chr1	1106687	1106687	C
chr1	1108014	1108014	C
chr1	1108147	1108147	C
chr1	1113746	1113746	C
chr1	1114142	1114142	G
chr1	1115536	1115536	C
chr1	1116405	1116405	G
chr1	1116605	1116605	T
chr1	1117185	1117185	T
chr1	1117315	1117315	C
chr1	1117438	1117438	G
chr1	1117519	1117519	G
chr1	1124066	1124066	C/T
chr1	1124344	1124344	C/T
chr1	1124918	1124918	A/T
chr1	1129091	1129091	G
chr1	1129604	1129604	T/C
chr1	1129626	1129626	G/C
chr1	1129663	1129663	C/T
chr1	1129668	1129668	T/C
chr1	1129709	1129709	G/A
chr1	1129720	1129720	A
chr1	1131718	1131718	T/A
chr1	1132195	1132195	T
chr1	1132449	1132449	C
chr1	1132554	1132554	C/G
chr1	1132557	1132557	G/T
chr1	1132562	1132562	T/C
chr1	1132564	1132564	G/A
chr1	1132568	1132568	G/A
chr1	1132572	1132572	C/T
chr1	1132581	1132581	T
chr1	1132582	1132582	T
chr1	1132603	1132603	A
chr1	1132606	1132606	A
chr1	1132618	1132618	C/T
chr1	1132619	1132619	A/T
chr1	1132627	1132627	A/T
chr1	1132759	1132759	T
chr1	1133377	1133377	T
chr1	1133560	1133560	G
chr1	1134396	1134396	C
chr1	1135129	1135129	T
chr1	1136049	1136049	G
chr1	1136363	1136363	G
chr1	1136792	1136792	A
chr1	1137539	1137539	T
chr1	1137620	1137620	C
chr1	1138614	1138614	A
chr1	1139685	1139685	A
chr1	1140373	1140373	G
chr1	1142269	1142269	T
chr1	1142863	1142863	A
chr1	1144479	1144479	C
chr1	1146628	1146628	A
chr1	1148363	1148363	A
chr1	1152255	1152255	C
chr1	1152260	1152260	C
chr1	1152738	1152738	C
chr1	1153287	1153287	A
chr1	1153328	1153328	G
chr1	1153915	1153915	C
chr1	1154698	1154698	G
chr1	1155724	1155724	C
chr1	1157595	1157595	C
chr1	1158043	1158043	C
chr1	1159484	1159484	G
chr1	1160669	1160669	A
chr1	1166283	1166283	C
chr1	1167343	1167343	C
chr1	1168816	1168816	C
chr1	1168951	1168951	C
chr1	1169016	1169016	A
chr1	1169069	1169069	G
chr1	1169075	1169075	G
chr1	1169448	1169448	C/A
chr1	1169450	1169450	T/A
chr1	1170743	1170743	G
chr1	1172352	1172352	G
chr1	1172903	1172903	G
chr1	1173097	1173097	C/A
chr1	1173137	1173137	G
chr1	1173899	1173899	T
chr1	1180696	1180696	T
chr1	1182168	1182168	T
chr1	1185744	1185744	G
chr1	1185881	1185881	C
chr1	1187080	1187080	C
chr1	1190747	1190747	G
chr1	1190749	1190749	C
chr1	1190786	1190786	C
chr1	1191233	1191233	A
chr1	1191608	1191608	T
chr1	1192835	1192835	T
chr1	1192842	1192842	G
chr1	1192853	1192853	T
chr1	1192859	1192859	T
chr1	1192862	1192862	C
chr1	1192875	1192875	C
chr1	1199179	1199179	A
chr1	1201066	1201066	A
chr1	1205312	1205312	G
chr1	1205315	1205315	T
chr1	1205316	1205316	C
chr1	1209255	1209255	C/T
chr1	1212569	1212569	G
chr1	1213205	1213205	G
chr1	1214159	1214159	G/A
chr1	1214172	1214172	G
chr1	1214831	1214831	A
chr1	1214886	1214886	A
chr1	1215014	1215014	C
chr1	1215351	1215351	T
chr1	1215564	1215564	T
chr1	1216482	1216482	A
chr1	1216564	1216564	T
chr1	1216940	1216940	C
chr1	1217117	1217117	A
chr1	1217145	1217145	C
chr1	1218082	1218082	C
chr1	1218153	1218153	C
chr1	1218549	1218549	A
chr1	1218633	1218633	A
chr1	1218671	1218671	G
chr1	1219112	1219112	A
chr1	1219850	1219850	A
chr1	1219984	1219984	T
chr1	1221482	1221482	G
chr1	1221484	1221484	C
chr1	1223523	1223523	C
chr1	1223612	1223612	A
chr1	1224045	1224045	A
chr1	1224715	1224715	C
chr1	1225636	1225636	G
chr1	1226581	1226581	C
chr1	1226691	1226691	A
chr1	1228272	1228272	T
chr1	1228811	1228811	T
chr1	1228824	1228824	T
chr1	1229097	1229097	G
chr1	1229123	1229123	G
chr1	1229261	1229261	G
chr1	1229372	1229372	A
chr1	1229501	1229501	C
chr1	1230056	1230056	A
chr1	1231153	1231153	C
chr1	1232054	1232054	T
chr1	1232072	1232072	A
chr1	1232345	1232345	C
chr1	1232747	1232747	C
chr1	1233370	1233370	G
chr1	1235758	1235758	C
chr1	1236425	1236425	G
chr1	1236503	1236503	T
chr1	1237229	1237229	T
chr1	1237791	1237791	G
chr1	1237997	1237997	C
chr1	1237998	1237998	G
chr1	1238410	1238410	C/T
chr1	1240935	1240935	T
chr1	1242137	1242137	A
chr1	1246444	1246444	T
chr1	1249546	1249546	T
chr1	1251685	1251685	A/G
chr1	1251697	1251697	C/A
chr1	1251700	1251700	T/C
chr1	1251704	1251704	G/C
chr1	1251761	1251761	A/G
chr1	1251763	1251763	G/C
chr1	1251770	1251770	G/C
chr1	1251792	1251792	G/A
chr1	1251801	1251801	A/G
chr1	1251807	1251807	A/G
chr1	1251817	1251817	A/G
chr1	1251887	1251887	T/C
chr1	1251901	1251901	C/T
chr1	1251902	1251902	A/G
chr1	1251916	1251916	A/G
chr1	1251919	1251919	T/C
chr1	1251926	1251926	A/G
chr1	1251934	1251934	T/C
chr1	1251973	1251973	C/T
chr1	1251983	1251983	T/C
chr1	1252053	1252053	G/T
chr1	1252057	1252057	G/A
chr1	1252062	1252062	G/A
chr1	1252063	1252063	C/A
chr1	1252073	1252073	G/A
chr1	1252077	1252077	C/T
chr1	1252113	1252113	C
chr1	1252114	1252114	G/A
chr1	1252132	1252132	T/C
chr1	1252136	1252136	T/C
chr1	1252161	1252161	C/T
chr1	1252221	1252221	A/G
chr1	1252249	1252249	C/T
chr1	1252298	1252298	T/C
chr1	1252308	1252308	G/A
chr1	1252317	1252317	T/A
chr1	1253888	1253888	G
chr1	1253973	1253973	A
chr1	1253984	1253984	A
chr1	1253996	1253996	C
chr1	1253997	1253997	A
chr1	1254123	1254123	C
chr1	1254424	1254424	C
chr1	1254788	1254788	C
chr1	1259006	1259006	G
chr1	1259577	1259577	C
chr1	1259910	1259910	G
chr1	1261379	1261379	C
chr1	1264224	1264224	T
chr1	1264251	1264251	G/A
chr1	1264259	1264259	C/A
chr1	1264263	1264263	A/C
chr1	1264959	1264959	G
chr1	1269111	1269111	C
chr1	1269279	1269279	A
chr1	1273675	1273675	C
chr1	1280442	1280442	T
chr1	1320052	1320052	C
chr1	1320106	1320106	C
chr1	1328660	1328660	C
chr1	1328678	1328678	C
chr1	1330402	1330402	G/T
chr1	1334671	1334671	C
chr1	1334673	1334673	A
chr1	1334675	1334675	A
chr1	1334740	1334740	A
chr1	1334745	1334745	G
chr1	1334890	1334890	C
chr1	1337871	1337871	C
chr1	1350969	1350969	G
chr1	1354336	1354336	T
chr1	1354986	1354986	G
chr1	1354998	1354998	A
chr1	1355000	1355000	A
chr1	1355006	1355006	G
chr1	1355140	1355140	A
chr1	1358798	1358798	A
chr1	1377866	1377866	T
chr1	1377907	1377907	G
chr1	1377916	1377916	G/C
chr1	1377921	1377921	G/T
chr1	1377922	1377922	T/C
chr1	1377933	1377933	C/T
chr1	1380236	1380236	T/C
chr1	1382311	1382311	C
chr1	1382315	1382315	G
chr1	1382454	1382454	C
chr1	1382456	1382456	C
chr1	1382588	1382588	C/T
chr1	1384014	1384014	G
chr1	1384706	1384706	C
chr1	1386361	1386361	C/T
chr1	1387711	1387711	C
chr1	1405673	1405673	G
chr1	1411149	1411149	C
chr1	1411155	1411155	C
chr1	1411157	1411157	C
chr1	1411167	1411167	C
chr1	1411194	1411194	C
chr1	1411207	1411207	C
chr1	1411301	1411301	T
chr1	1415287	1415287	G
chr1	1415288	1415288	C
chr1	1415335	1415335	A
chr1	1415336	1415336	G
chr1	1425946	1425946	T
chr1	1425947	1425947	C
chr1	1426005	1426005	A
chr1	1426456	1426456	G
chr1	1426462	1426462	C
chr1	1426483	1426483	C
chr1	1426514	1426514	G
chr1	1426594	1426594	G
chr1	1426778	1426778	C
chr1	1426894	1426894	G
chr1	1426993	1426993	G
chr1	1427418	1427418	A
chr1	1427435	1427435	G
chr1	1427477	1427477	G
[truncated: 998,000+ more rows]
