# Supplementary material for: Whole-Genome sequencing and genetic variant analysis of a quarter Horse mare
Source: BMC Genomics. 2012 Feb 17;13:78. doi: 10.1186/1471-2164-13-78 (PMC3309927; doi:10.1186/1471-2164-13-78)
Supplement: Additional file 7 — Loss of SNPs by post-filtering. Table describing the number of SNPs and INDELs removed by post-filtering. [file 1471-2164-13-78-S7.XLSX]

## Sheet: Supplementary Table 5
Supplementary Table 5. Loss of SNPs by post-filtering.
	SNPs	INDELS
Total SNPS at 5X	4359316	377243
10X Filter	3222560	250296
PAR Filter	3218507	249933
Proximity to other Variants	3157093	193271
