# Supplementary material for: Whole-Genome sequencing and genetic variant analysis of a quarter Horse mare
Source: BMC Genomics. 2012 Feb 17;13:78. doi: 10.1186/1471-2164-13-78 (PMC3309927; doi:10.1186/1471-2164-13-78)
Supplement: Additional file 9 — Annotation of SNPs with minimum read depth coverage of 5X. Table describing the genic annotation of SNPs identified at 5X coverage. [file 1471-2164-13-78-S9.XLSX]

## Sheet: Supplementary Table 6
Supplementary Table 6. Annotation of SNPs with minimum coverage of 5 reads.
5X	Total SNPs						Genic						Coding SNPs
													Total	Homozygous	Heterozygous	Novel	Complex	Synonymous					Non-Synonymous															Start/Stop SNPs
																		Total	Homozygous	Heterozygous	Novel	Complex	Non-Synonymous					Radical					Conservative					Stop Gain					Stop Loss
	Total	Homozygous	Heterozygous	Novel	Known	Complex	Total	Homozygous	Heterozygous	Novel	Known	Complex											Total	Homozygous	Heterozygous	Novel	Complex	Total	Homozygous	Heterozygous	Novel	Complex	Total	Homozygous	Heterozygous	Novel	Complex	Total	Homozygous	Heterozygous	Novel	Complex	Total	Homozygous	Heterozygous	Novel	Complex
chr1	321633	140427	181206	282461	39172	216	90037	39294	50743	78882	11155	46	3399	1284	2115	3086	2	1719	621	1098	1552	1	1657	661	996	1512	1	1031	414	617	938	0	626	247	379	574	1	22	1	21	22	0	1	1	0	0	0
chr2	216859	100182	116677	189563	27296	155	62635	29638	32997	54175	8460	34	2046	931	1115	1809	0	1121	465	656	978	0	912	462	450	819	0	562	292	270	498	0	350	170	180	321	0	13	4	9	12	0	0	0	0	0	0
chr3	198706	93376	105330	179831	18875	108	54302	25373	28929	49244	5058	14	1610	778	832	1498	1	853	390	463	785	1	746	386	360	702	0	458	236	222	434	0	288	150	138	268	0	11	2	9	11	0	0	0	0	0	0
chr4	174898	74208	100690	157418	17480	85	50905	20784	30121	45315	5590	20	1373	558	815	1242	2	671	263	408	606	0	692	290	402	628	2	444	191	253	402	2	248	99	149	226	0	9	5	4	7	0	1	0	1	1	0
chr5	190686	87885	102801	172346	18340	267	50218	22605	27613	44637	5581	24	1615	641	974	1481	2	827	300	527	760	0	777	337	440	710	2	489	213	276	449	1	288	124	164	261	1	10	4	6	10	0	1	0	1	1	0
chr6	145184	66303	78881	128617	16567	79	43226	19568	23658	38591	4635	22	1948	883	1065	1781	1	1001	424	577	906	0	936	456	480	864	1	615	317	298	576	1	321	139	182	288	0	11	3	8	11	0	0	0	0	0	0
chr7	192824	83105	109719	172899	19925	142	50781	23179	27602	44854	5927	28	2937	1235	1702	2728	2	1458	580	878	1334	0	1460	652	808	1376	2	939	432	507	881	2	521	220	301	495	0	19	3	16	18	0	0	0	0	0	0
chr8	197747	87341	110406	176767	20980	157	46997	20901	26096	41126	5871	25	2041	869	1172	1856	2	1054	426	628	944	0	975	437	538	900	2	628	273	355	582	1	347	164	183	318	1	12	6	6	12	0	0	0	0	0	0
chr9	126425	55555	70870	110880	15545	73	29990	12878	17112	26454	3536	16	642	249	393	577	0	319	110	209	286	0	319	137	182	288	0	186	85	101	165	0	133	52	81	123	0	4	2	2	3	0	0	0	0	0	0
chr10	156755	73609	83146	138982	17773	97	44788	20785	24003	39536	5252	25	2395	1160	1235	2186	1	1176	510	666	1072	0	1211	644	567	1106	1	796	434	362	731	0	415	210	205	375	1	7	5	2	7	0	1	1	0	1	0
chr11	113562	51070	62492	97420	16142	75	46041	20514	25527	39491	6550	29	2320	1045	1275	2095	3	1294	528	766	1149	0	1018	514	504	939	3	637	329	308	596	1	381	185	196	343	2	6	2	4	5	0	2	1	1	2	0
chr12	125697	51642	74055	110823	14874	199	32289	13099	19190	28305	3984	27	3266	1195	2071	3014	6	1592	590	1002	1466	3	1648	600	1048	1523	3	1063	391	672	980	3	585	209	376	543	0	23	3	20	22	0	3	2	1	3	0
chr13	112636	55564	57072	98735	13901	96	37610	17210	20400	32493	5117	29	1815	904	911	1647	1	918	433	485	829	0	884	464	420	806	1	528	267	261	488	1	356	197	159	318	0	12	6	6	11	0	1	1	0	1	0
chr14	141730	62210	79520	125061	16669	103	32897	14984	17913	28381	4516	13	1188	538	650	1085	1	581	234	347	524	0	600	303	297	554	1	361	177	184	337	1	239	126	113	217	0	7	1	6	7	0	0	0	0	0	0
chr15	156358	68123	88235	135707	20651	80	35491	15828	19663	30602	4889	13	1059	490	569	917	1	547	228	319	466	1	504	262	242	444	0	321	169	152	282	0	183	93	90	162	0	7	0	7	7	0	1	0	1	0	0
chr16	144654	65927	78727	126821	17833	63	48877	22345	26532	42684	6193	20	1219	597	622	1092	0	649	295	354	580	0	563	300	263	505	0	345	192	153	309	0	218	108	110	196	0	7	2	5	7	0	0	0	0	0	0
chr17	116048	54416	61632	108274	7774	53	24488	11495	12993	22791	1697	15	490	218	272	456	0	256	116	140	235	0	229	101	128	216	0	135	60	75	129	0	94	41	53	87	0	5	1	4	5	0	0	0	0	0	0
chr18	134430	58915	75515	120707	13723	80	33178	14957	18221	30093	3085	16	744	338	406	660	0	419	181	238	372	0	322	156	166	285	0	193	91	102	171	0	129	65	64	114	0	3	1	2	3	0	0	0	0	0	0
chr19	110061	55232	54829	99934	10127	69	28205	13661	14544	25126	3079	12	645	290	355	579	0	288	124	164	251	0	354	166	188	325	0	212	95	117	194	0	142	71	71	131	0	3	0	3	3	0	0	0	0	0	0
chr20	163623	71276	92347	149091	14532	264	39239	18098	21141	35480	3759	78	2161	931	1230	2059	3	1052	443	609	995	1	1090	483	607	1045	2	669	299	370	636	1	421	184	237	409	1	19	5	14	19	0	0	0	0	0	0
chr21	95162	45220	49942	85220	9942	59	22287	10265	12022	19980	2307	9	903	467	436	857	0	423	212	211	400	0	472	250	222	450	0	303	157	146	289	0	169	93	76	161	0	8	5	3	7	0	0	0	0	0	0
chr22	96122	42903	53219	82947	13175	41	27752	10599	17153	23844	3908	10	965	414	551	844	0	509	193	316	444	0	452	220	232	396	0	296	149	147	256	0	156	71	85	140	0	4	1	3	4	0	0	0	0	0	0
chr23	97239	44106	53133	87660	9579	58	21150	9364	11786	19031	2119	10	693	271	422	635	1	349	117	232	324	1	342	154	188	309	0	214	98	116	195	0	128	56	72	114	0	2	0	2	2	0	0	0	0	0	0
chr24	96153	42217	53936	85095	11058	92	24974	11065	13909	21396	3578	16	877	373	504	778	2	429	173	256	374	0	445	200	245	401	2	271	127	144	247	1	174	73	101	154	1	3	0	3	3	0	0	0	0	0	0
chr25	77692	40328	37364	67596	10096	47	27199	13433	13766	23279	3920	15	1257	633	624	1113	0	670	290	380	585	0	583	342	241	524	0	368	230	138	328	0	215	112	103	196	0	4	1	3	4	0	0	0	0	0	0
chr26	81367	36899	44468	73415	7952	67	14094	6149	7945	12601	1493	7	463	181	282	421	0	246	90	156	226	0	212	91	121	190	0	127	52	75	115	0	85	39	46	75	0	4	0	4	4	0	1	0	1	1	0
chr27	81589	37060	44529	71891	9698	67	16681	7724	8957	14786	1895	12	443	197	246	391	0	214	101	113	183	0	227	96	131	206	0	146	59	87	135	0	81	37	44	71	0	2	0	2	2	0	0	0	0	0	0
chr28	81709	36153	45556	71782	9927	55	23999	10716	13283	20625	3374	10	799	379	420	700	0	410	197	213	356	0	387	182	205	342	0	243	111	132	217	0	144	71	73	125	0	2	0	2	2	0	0	0	0	0	0
chr29	77232	31860	45372	69272	7960	78	14471	5996	8475	12376	2095	9	362	165	197	327	0	181	76	105	159	0	178	88	90	165	0	117	62	55	108	0	61	26	35	57	0	3	1	2	3	0	0	0	0	0	0
chr30	53778	29350	24428	46730	7048	19	17682	9617	8065	15193	2489	5	496	281	215	438	0	260	133	127	229	0	234	147	87	207	0	146	94	52	128	0	88	53	35	79	0	2	1	1	2	0	0	0	0	0	0
chr31	48835	23829	25006	43744	5091	39	14617	6976	7641	12830	1787	9	518	220	298	481	1	257	109	148	235	1	254	110	144	239	0	165	70	95	156	0	89	40	49	83	0	7	1	6	7	0	0	0	0	0	0
chrX	161146	70137	91009	142783	18363	99	27402	11750	15652	24210	3192	12	978	388	590	861	1	431	167	264	374	0	536	219	317	476	1	372	153	219	334	1	164	66	98	142	0	11	2	9	11	0	0	0	0	0	0
chrM	72	67	5	72	0	0	0	0	0	0	0	0	0	0	0	0	0	0	0	0	0	0	0	0	0	0	0	0	0	0	0	0	0	0	0	0	0	0	0	0	0	0	0	0	0	0	0
Total	4288612	1936495	2352117	3810544	478068	3182	1134502	510850	623652	998411	136091	630	43667	19103	24564	39694	33	22174	9119	13055	19979	9	21219	9910	11309	19452	24	13380	6319	7061	12286	16	7839	3591	4248	7166	8	262	68	194	253	0	12	6	6	10	0
