# Supplementary material for: Whole-Genome sequencing and genetic variant analysis of a quarter Horse mare
Source: BMC Genomics. 2012 Feb 17;13:78. doi: 10.1186/1471-2164-13-78 (PMC3309927; doi:10.1186/1471-2164-13-78)
Supplement: Additional file 10 — Annotation of SNPs with minimum read depth coverage of 5X relative to the Ensembl gene annotation. Table describing the intergenic and genic location of SNPs identified at 5X coverage. [file 1471-2164-13-78-S10.XLSX]

## Sheet: Supplementary Table 5
Supplementary Table 7. Location of SNPs with minimum coverage of 5 reads in Ensembl gene annotation.
5X	SNP Locations (Ensembl)
	Intergenic					Intergenic (Upstream w/in 1kb)					Intergenic (Downstream w/in 1kb)					Intergenic (Up/Down w/in 1kb)					Intronic					Splicing (w/in 2bp of Splice Site)					5' UTR					3' UTR					Non-Coding Exon					Coding Exon
	Total	Homozygous	Heterozygous	Novel	Complex	Total	Homozygous	Heterozygous	Novel	Complex	Total	Homozygous	Heterozygous	Novel	Complex	Total	Homozygous	Heterozygous	Novel	Complex	Total	Homozygous	Heterozygous	Novel	Complex	Total	Homozygous	Heterozygous	Novel	Complex	Total	Homozygous	Heterozygous	Novel	Complex	Total	Homozygous	Heterozygous	Novel	Complex	Total	Homozygous	Heterozygous	Novel	Complex	Total	Homozygous	Heterozygous	Novel
chr1	224336	97774	126562	197001	166	3984	1968	2016	3685	1	3186	1339	1847	2807	3	90	52	38	86	0	85634	37572	48062	74875	44	33	19	14	32	0	178	109	69	168	0	153	70	83	126	0	640	240	400	595	0	3336	1257	2079	3028
chr2	149747	68351	81396	131371	119	2548	1280	1268	2318	0	1870	891	979	1644	2	59	22	37	55	0	59991	28457	31534	51815	34	18	16	2	17	0	138	67	71	132	0	149	76	73	125	0	293	91	202	277	0	2002	906	1096	1770
chr3	140797	66118	74679	127288	89	2077	1177	900	1909	4	1510	697	813	1370	1	20	11	9	20	0	52112	24347	27765	47210	13	13	8	5	12	0	83	49	34	75	0	96	41	55	89	0	388	150	238	360	0	1576	756	820	1466
chr4	120385	51738	68647	108868	65	2003	994	1009	1799	0	1561	673	888	1392	0	44	19	25	44	0	49007	20018	28989	43577	18	13	7	6	11	0	67	44	23	63	0	63	32	31	56	0	382	125	257	366	0	1350	551	799	1224
chr5	136368	63345	73023	123951	240	2276	1142	1134	2097	3	1785	771	1014	1628	0	39	22	17	33	0	48002	21706	26296	42592	22	14	9	5	14	0	120	70	50	115	0	121	54	67	106	0	346	125	221	329	0	1586	631	955	1453
chr6	98410	45013	53397	86782	56	2005	1029	976	1877	1	1513	681	832	1345	0	30	12	18	22	0	40905	18530	22375	36462	21	10	7	3	9	0	88	46	42	87	0	97	35	62	86	0	178	67	111	166	0	1922	869	1053	1755
chr7	137007	57629	79378	123411	108	2735	1306	1429	2513	4	2249	967	1282	2073	2	52	24	28	48	0	47231	21695	25536	41561	26	20	12	8	18	0	110	67	43	105	0	122	53	69	102	0	361	117	244	340	0	2895	1212	1683	2688
chr8	146300	64367	81933	131563	124	2312	1160	1152	2113	3	2096	901	1195	1924	5	42	12	30	41	0	44571	19864	24707	38904	22	16	8	8	16	0	90	66	24	88	0	73	23	50	61	0	206	71	135	201	1	2009	851	1158	1826
chr9	94521	41770	52751	82648	56	1208	601	607	1129	1	680	300	380	623	0	26	6	20	26	0	29088	12527	16561	25634	16	5	2	3	5	0	30	20	10	29	0	30	13	17	26	0	195	67	128	183	0	629	241	388	566
chr10	107649	50602	57047	95530	70	2371	1226	1145	2172	0	1911	975	936	1711	2	36	21	15	33	0	41945	19402	22543	36934	24	28	20	8	27	0	62	36	26	57	0	104	61	43	95	0	254	106	148	237	0	2338	1123	1215	2135
chr11	63570	28606	34964	54434	46	2111	1143	968	1942	0	1745	758	987	1473	0	95	49	46	80	0	43339	19269	24070	37049	26	25	18	7	23	0	110	69	41	108	0	99	48	51	84	0	148	65	83	132	0	2272	1015	1257	2054
chr12	88057	36214	51843	77731	153	2697	1205	1492	2415	10	2579	1091	1488	2305	9	75	33	42	67	0	28189	11549	16640	24513	19	16	12	4	13	0	58	38	20	57	0	59	25	34	51	0	701	280	421	657	2	3229	1179	2050	2981
chr13	72260	36808	35452	63723	65	1474	837	637	1354	1	1248	676	572	1122	1	44	33	11	43	0	35523	16173	19350	30594	27	15	10	5	13	0	66	44	22	58	0	53	22	31	46	1	138	57	81	135	0	1782	885	897	1617
chr14	105992	45920	60072	94058	88	1663	807	856	1568	1	1157	490	667	1034	1	21	9	12	20	0	31311	14290	17021	26922	12	16	13	3	16	0	78	52	26	69	0	82	30	52	72	0	222	61	161	217	0	1167	529	638	1068
chr15	117939	50903	67036	102517	67	1664	821	843	1488	0	1236	554	682	1073	0	28	17	11	27	0	33964	15150	18814	29248	12	19	12	7	16	0	100	61	39	94	0	92	43	49	84	0	257	72	185	243	0	1039	477	562	900
chr16	93367	42356	51011	81994	41	1332	708	624	1225	0	1062	510	552	904	2	16	8	8	14	0	47306	21580	25726	41273	20	12	8	4	12	0	71	50	21	66	0	98	46	52	86	0	171	64	107	155	0	1200	590	610	1074
chr17	90061	42169	47892	84072	38	857	441	416	810	0	620	300	320	580	0	22	11	11	21	0	23742	11184	12558	22090	15	2	1	1	2	0	31	16	15	30	0	38	15	23	33	0	185	61	124	180	0	483	215	268	450
chr18	99355	43024	56331	88898	62	1075	563	512	992	2	819	371	448	721	0	3	0	3	3	0	32051	14458	17593	29080	15	10	5	5	9	0	48	29	19	47	0	55	27	28	51	1	270	100	170	246	0	728	332	396	648
chr19	79907	40617	39290	73018	57	1090	537	553	1012	0	822	402	420	741	0	37	15	22	37	0	27234	13228	14006	24248	11	7	3	4	6	0	39	26	13	35	0	45	23	22	41	0	235	91	144	217	1	637	285	352	571
chr20	119883	51094	68789	109374	183	2299	1109	1190	2174	1	2099	917	1182	1961	2	103	58	45	102	0	36550	16949	19601	32918	73	22	12	10	21	0	93	54	39	90	0	229	92	137	221	2	184	60	124	171	0	2117	907	1210	2018
chr21	71001	33955	37046	63496	50	1048	588	460	970	0	805	399	406	753	0	21	13	8	21	0	21103	9673	11430	18856	7	10	9	1	10	0	34	23	11	34	0	33	17	16	30	0	204	76	128	193	2	885	455	430	840
chr22	66219	31377	34842	57233	30	1212	554	658	1073	1	925	364	561	783	0	14	9	5	14	0	26607	10102	16505	22840	10	10	8	2	10	0	47	21	26	44	0	68	31	37	57	0	55	23	32	49	0	935	400	535	818
chr23	74419	34023	40396	67096	46	867	406	461	797	0	802	313	489	735	2	1	0	1	1	0	20256	9007	11249	18213	9	5	3	2	5	0	32	26	6	29	0	33	12	21	28	0	131	45	86	121	0	675	262	413	618
chr24	69127	30132	38995	61821	75	1074	593	481	992	1	895	392	503	812	0	83	35	48	74	0	23938	10614	13324	20477	14	5	2	3	5	0	48	35	13	47	0	36	17	19	27	0	70	24	46	62	0	867	369	498	768
chr25	48246	25634	22612	42317	31	1279	726	553	1149	1	933	508	425	822	0	35	27	8	29	0	25720	12696	13024	21958	15	13	11	2	12	0	41	25	16	36	0	55	29	26	50	0	113	39	74	110	0	1242	623	619	1099
chr26	65953	30149	35804	59639	59	725	353	372	658	0	585	244	341	507	1	10	4	6	10	0	13465	5911	7554	12023	6	4	0	4	4	0	21	11	10	20	0	37	16	21	33	0	104	30	74	100	1	457	180	277	417
chr27	63851	28850	35001	56160	54	607	285	322	550	1	448	200	248	393	0	2	1	1	2	0	16072	7459	8613	14247	12	3	2	1	3	0	17	10	7	15	0	9	4	5	7	0	137	52	85	123	0	433	194	239	383
chr28	56052	24649	31403	49710	43	888	433	455	784	1	743	336	407	637	1	27	19	8	26	0	22970	10209	12761	19718	10	8	5	3	8	0	67	54	13	60	0	45	28	17	40	0	110	41	69	99	0	786	371	415	689
chr29	61720	25372	36348	55930	67	586	289	297	546	1	443	200	243	408	1	12	3	9	12	0	13927	5763	8164	11885	9	5	3	2	5	0	24	15	9	21	0	21	7	14	15	0	132	43	89	123	0	354	159	195	319
chr30	35317	19312	16005	30847	14	445	245	200	399	0	333	176	157	290	0	1	0	1	1	0	17096	9289	7807	14670	5	5	3	2	5	0	18	12	6	17	0	16	8	8	12	0	51	24	27	51	0	489	279	210	431
chr31	33395	16390	17005	30144	28	488	304	184	464	0	332	156	176	303	2	3	3	0	3	0	14024	6727	7297	12278	8	2	1	1	2	0	10	6	4	9	0	9	4	5	9	0	54	18	36	51	0	510	219	291	473
chrX	130159	56778	73381	115361	80	2039	961	1078	1859	1	1476	623	853	1286	6	70	25	45	67	0	25821	11128	14693	22794	10	10	4	6	8	0	35	20	15	33	0	84	35	49	79	0	474	175	299	435	1	961	377	584	845
chrM	72	67	5	72	0	0	0	0	0	0	0	0	0	0	0	0	0	0	0	0	0	0	0	0	0	0	0	0	0	0	0	0	0	0	0	0	0	0	0	0	0	0	0	0	0	0	0	0	0
Total	3061442	1381106	1680336	2728058	2470	51039	25791	25248	46833	39	40468	18175	22293	36160	43	1161	573	588	1082	0	1078694	486526	592168	947458	585	394	253	141	369	0	2054	1271	783	1938	0	2304	1037	1267	2028	4	7389	2660	4729	6924	8	42891	18699	24192	38992
[truncated: 6 more columns]
