# Supplementary material for: Whole-Genome sequencing and genetic variant analysis of a quarter Horse mare
Source: BMC Genomics. 2012 Feb 17;13:78. doi: 10.1186/1471-2164-13-78 (PMC3309927; doi:10.1186/1471-2164-13-78)
Supplement: Additional file 11 — Genes affected by SNPs with minimum read depth coverage of 5X. Table describing the number of genes identified with SNPs, including the annotation of the SNPs within the genetic elements. [file 1471-2164-13-78-S11.XLSX]

## Sheet: Supplementary Table 6
Supplementary Table 8. Genes affected by SNPs with minimum depth of 5 reads.
Horse 5X SNP Gene Anlaysis
	All SNPs	Intergenic	Intergenic (Upstream w/in 1kb)	Intergenic (Downstream w/in 1kb)	Intergenic (Up/Down w/in 1kb)	Genic	Intronic	Splicing (w/in 2bp of Splice Site)	5' UTR	3' UTR	Non-Coding Exon	Coding Exon	Exonic (w/in 2bp Splice Site)	Coding	Synonymous	Stop Gain	Stop Loss	Nonsynonymous	Radical	Conservative
chr1	2039	1678	1261	1064	30	1673	1222	33	98	114	219	941	57	947	688	16	1	651	492	371
chr2	1255	1045	815	687	24	1105	888	16	82	100	118	640	42	647	505	12	0	410	320	230
chr3	1062	907	658	550	8	880	679	11	55	64	128	471	29	475	379	10	0	300	239	168
chr4	982	830	617	496	16	795	530	12	47	52	137	429	22	431	324	9	1	290	239	161
chr5	1198	933	692	566	25	1031	783	14	72	90	125	556	29	561	399	8	1	346	257	184
chr6	1088	901	673	603	15	953	733	10	48	61	78	577	24	580	441	10	0	386	290	215
chr7	1435	1187	845	762	24	1213	764	18	57	73	129	811	37	813	619	18	0	548	441	309
chr8	875	739	561	501	13	721	589	14	51	52	71	443	30	445	356	12	0	300	248	169
chr9	616	507	369	278	10	474	341	5	16	24	89	224	12	227	162	4	0	136	88	94
chr10	1191	929	704	644	20	1034	777	24	41	71	107	660	51	666	497	7	1	458	363	254
chr11	1162	848	691	609	31	1040	863	24	70	71	61	653	47	658	531	6	2	411	320	245
chr12	731	554	476	441	26	642	396	15	35	43	74	447	35	449	368	22	3	336	275	230
chr13	701	501	413	380	17	643	538	14	34	42	39	430	31	434	339	11	1	302	227	200
chr14	831	699	500	378	11	671	514	14	49	52	85	330	19	332	241	6	0	226	169	134
chr15	809	675	496	452	13	699	540	19	54	48	98	359	18	363	269	7	1	244	183	130
chr16	830	656	486	420	10	713	549	12	49	63	87	413	18	415	302	7	0	267	190	148
chr17	497	417	289	253	9	380	257	2	21	19	84	187	7	190	127	5	0	123	90	66
chr18	589	517	335	311	3	460	330	9	25	36	93	223	13	227	168	3	0	133	97	81
chr19	527	459	338	310	12	448	319	7	28	35	82	227	6	228	169	3	0	154	112	94
chr20	822	662	547	483	36	705	501	18	46	83	76	457	38	458	371	18	0	323	261	210
chr21	492	401	279	244	11	406	284	9	21	26	72	212	14	213	158	7	0	153	124	89
chr22	590	490	353	339	8	516	431	9	31	48	29	313	27	316	233	4	0	202	153	108
chr23	399	354	247	217	1	305	223	4	19	24	47	175	15	175	131	2	0	125	96	72
chr24	523	398	308	260	46	385	304	4	18	31	37	228	9	229	175	3	0	156	118	98
chr25	584	474	373	316	7	517	374	13	26	42	42	334	12	335	273	4	0	225	184	125
chr26	287	262	188	169	4	227	157	3	11	21	36	130	5	130	97	3	1	89	65	55
chr27	275	228	160	132	2	236	162	2	12	8	44	127	10	129	92	1	0	95	75	51
chr28	469	382	289	258	7	398	317	8	27	33	45	229	11	231	183	2	0	148	115	87
chr29	259	214	151	131	7	209	146	5	15	9	42	106	8	109	81	3	0	73	52	41
chrX	1269	1091	708	589	30	864	512	10	25	45	206	383	17	399	250	10	0	272	224	124
chrMt	0	0	0	0	0	0	0	0	0	0	0	0	0	0	0	0	0	0	0	0
Total	24387	19938	14822	12843	476	20343	15023	358	1183	1480	2580	11715	693	11812	8928	233	12	7882	6107	4543
