# Supplementary material for: Whole-Genome sequencing and genetic variant analysis of a quarter Horse mare
Source: BMC Genomics. 2012 Feb 17;13:78. doi: 10.1186/1471-2164-13-78 (PMC3309927; doi:10.1186/1471-2164-13-78)
Supplement: Additional file 12 — Overview of SNP annotation with minimum read depth coverage of 5X. Table summarizing the number and annotation of SNPs with minimum read depth coverage of 5X. [file 1471-2164-13-78-S12.XLSX]

## Sheet: Supplementary Table 9
Supplementary Table 9. Overview of SNP annotation with minimum read-depth of 5 reads.
	Total	Homozygous	Heterozygous	Novel	Ensembl Genes
All SNPs	4288612	1936495	2352117	3810544	24387
Intergenic	3061442	1381106	1680336	2728058	19938
Intergenic (Upstream w/in 1kb)	51039	25791	25248	46833	14822
Intergenic (Downstream w/in 1kb)	40468	18175	22293	36160	12843
Intergenic (Up/Down w/in 1kb)	1161	573	588	1082	476
Genic	1134502	510850	623652	998411	20343
Intron	1078694	486526	592168	947458	15023
Non-Coding Exon	7389	2660	4729	6924	2580
5' UTR	2054	1271	783	1938	1183
3' UTR	2304	1037	1267	2028	1480
Intron Splice Site	394	253	141	369	358
Exon Splice Site	776	404	372	702	693
Coding Exon	42891	18699	24192	38992	11715
Synonymous	22174	9119	13055	19979	8928
Stop Gain	262	68	194	253	233
Stop Loss	12	6	6	10	12
Non-Synonymous	21219	9910	11309	19452	7882
Radical	13380	6319	7061	12286	6107
Conservative	7839	3591	4248	7166	4543
