# Supplementary material for: Whole-Genome sequencing and genetic variant analysis of a quarter Horse mare
Source: BMC Genomics. 2012 Feb 17;13:78. doi: 10.1186/1471-2164-13-78 (PMC3309927; doi:10.1186/1471-2164-13-78)
Supplement: Additional file 13 — Annotation of SNPs with minimum read depth coverage of 6X. Table describing the genic annotation of SNPs identified with minimum read depth coverage of 6X coverage. [file 1471-2164-13-78-S13.XLSX]

## Sheet: Supplementary Table 10
Supplementary Table 10. Annotation of SNPs with minimum coverage of 6 reads.
6	Total SNPs						Genic						Coding SNPs
													Total	Homozygous	Heterozygous	Novel	Complex	Synonymous					Non-Synonymous															Start/Stop SNPs
																		Total	Homozygous	Heterozygous	Novel	Complex	Non-Synonymous					Radical					Conservative					Stop Gain					Stop Loss
	Total	Homozygous	Heterozygous	Novel	Known	Complex	Total	Homozygous	Heterozygous	Novel	Known	Complex											Total	Homozygous	Heterozygous	Novel	Complex	Total	Homozygous	Heterozygous	Novel	Complex	Total	Homozygous	Heterozygous	Novel	Complex	Total	Homozygous	Heterozygous	Novel	Complex	Total	Homozygous	Heterozygous	Novel	Complex
chr1	299785	129775	170010	263305	36480	199	84240	36418	47822	73802	10438	40	3285	1231	2054	2980	2	1670	597	1073	1506	1	1592	632	960	1452	1	990	394	596	900	0	602	238	364	552	1	22	1	21	22	0	1	1	0	0	0
chr2	202831	93185	109646	177270	25561	154	59172	27910	31262	51133	8039	34	1994	908	1086	1758	0	1109	459	650	966	0	874	446	428	782	0	543	282	261	479	0	331	164	167	303	0	11	3	8	10	0	0	0	0	0	0
chr3	183259	85462	97797	165899	17360	105	50936	23600	27336	46206	4730	13	1542	741	801	1434	1	821	370	451	754	1	711	369	342	670	0	436	227	209	413	0	275	142	133	257	0	10	2	8	10	0	0	0	0	0	0
chr4	160440	67510	92930	144356	16084	79	46747	18912	27835	41523	5224	16	1320	538	782	1190	1	647	251	396	583	0	663	282	381	599	1	421	185	236	379	1	242	97	145	220	0	9	5	4	7	0	1	0	1	1	0
chr5	178177	81660	96517	161164	17013	259	46524	20784	25740	41349	5175	23	1546	607	939	1419	2	792	284	508	728	0	743	319	424	680	2	469	201	268	432	1	274	118	156	248	1	10	4	6	10	0	1	0	1	1	0
chr6	134360	60749	73611	119172	15188	74	40037	17920	22117	35798	4239	20	1855	833	1022	1696	1	972	405	567	878	0	873	425	448	808	1	570	293	277	533	1	303	132	171	275	0	10	3	7	10	0	0	0	0	0	0
chr7	179986	77060	102926	161416	18570	137	47838	21673	26165	42244	5594	26	2830	1186	1644	2625	1	1412	559	853	1289	0	1399	624	775	1318	1	897	410	487	842	1	502	214	288	476	0	19	3	16	18	0	0	0	0	0	0
chr8	186528	81596	104932	166672	19856	149	44480	19587	24893	38870	5610	23	1987	835	1152	1808	2	1027	407	620	920	0	948	422	526	876	2	608	263	345	563	1	340	159	181	313	1	12	6	6	12	0	0	0	0	0	0
chr9	115196	50386	64810	101189	14007	71	27308	11715	15593	24108	3200	16	607	240	367	545	0	306	107	199	273	0	298	132	166	269	0	173	80	93	154	0	125	52	73	115	0	3	1	2	3	0	0	0	0	0	0
chr10	145890	67965	77925	129313	16577	95	42215	19452	22763	37244	4971	25	2314	1119	1195	2112	1	1142	493	649	1040	0	1164	620	544	1064	1	766	419	347	705	0	398	201	197	359	1	7	5	2	7	0	1	1	0	1	0
chr11	108821	48639	60182	93333	15488	72	44256	19646	24610	37926	6330	27	2263	1009	1254	2043	3	1267	513	754	1123	0	988	493	495	913	3	612	311	301	574	1	376	182	194	339	2	6	2	4	5	0	2	1	1	2	0
chr12	120273	49368	70905	106089	14184	192	31572	12723	18849	27697	3875	27	3229	1176	2053	2980	6	1577	581	996	1452	3	1627	591	1036	1504	3	1053	387	666	970	3	574	204	370	534	0	23	3	20	22	0	2	1	1	2	0
chr13	109112	53784	55328	95694	13418	91	36612	16726	19886	31628	4984	27	1793	894	899	1627	1	907	430	477	818	0	873	457	416	797	1	523	263	260	484	1	350	194	156	313	0	12	6	6	11	0	1	1	0	1	0
chr14	130826	56844	73982	115365	15461	97	30458	13751	16707	26233	4225	11	1157	519	638	1058	1	564	224	340	510	0	586	294	292	541	1	353	172	181	330	1	233	122	111	211	0	7	1	6	7	0	0	0	0	0	0
chr15	145358	62877	82481	126136	19222	76	33167	14724	18443	28537	4630	12	1013	470	543	873	1	533	221	312	452	1	473	249	224	415	0	305	162	143	267	0	168	87	81	148	0	6	0	6	6	0	1	0	1	0	0
chr16	135006	61201	73805	118366	16640	58	45897	20862	25035	40057	5840	20	1179	572	607	1054	0	633	283	350	564	0	540	288	252	484	0	339	191	148	303	0	201	97	104	181	0	6	1	5	6	0	0	0	0	0	0
chr17	104976	48991	55985	97856	7120	50	22407	10512	11895	20816	1591	15	452	201	251	420	0	233	104	129	214	0	214	96	118	201	0	124	56	68	118	0	90	40	50	83	0	5	1	4	5	0	0	0	0	0	0
chr18	122083	52822	69261	109340	12743	71	30048	13428	16620	27201	2847	14	700	308	392	620	0	398	164	234	352	0	299	143	156	265	0	180	83	97	160	0	119	60	59	105	0	3	1	2	3	0	0	0	0	0	0
chr19	100771	50550	50221	91459	9312	65	25925	12498	13427	23074	2851	11	613	272	341	549	0	278	117	161	241	0	332	155	177	305	0	198	89	109	181	0	134	66	68	124	0	3	0	3	3	0	0	0	0	0	0
chr20	151685	65270	86415	138223	13462	240	36249	16489	19760	32755	3494	70	2105	895	1210	2003	3	1027	427	600	970	1	1060	464	596	1015	2	650	289	361	617	1	410	175	235	398	1	18	4	14	18	0	0	0	0	0	0
chr21	87217	41286	45931	78217	9000	52	20505	9424	11081	18431	2074	8	885	458	427	840	0	415	208	207	392	0	462	245	217	441	0	296	154	142	283	0	166	91	75	158	0	8	5	3	7	0	0	0	0	0	0
chr22	91961	40727	51234	79349	12612	38	26588	10046	16542	22835	3753	9	949	402	547	830	0	505	190	315	442	0	440	211	229	384	0	288	142	146	248	0	152	69	83	136	0	4	1	3	4	0	0	0	0	0	0
chr23	89543	40227	49316	80680	8863	55	19535	8558	10977	17601	1934	9	672	264	408	615	1	341	114	227	316	1	330	150	180	298	0	207	95	112	188	0	123	55	68	110	0	1	0	1	1	0	0	0	0	0	0
chr24	91241	40005	51236	80845	10396	92	23610	10437	13173	20212	3398	16	859	366	493	764	2	424	172	252	371	0	432	194	238	390	2	263	122	141	239	1	169	72	97	151	1	3	0	3	3	0	0	0	0	0	0
chr25	73755	38149	35606	64120	9635	43	26046	12854	13192	22264	3782	13	1224	616	608	1083	0	656	285	371	572	0	565	330	235	508	0	360	224	136	321	0	205	106	99	187	0	3	1	2	3	0	0	0	0	0	0
chr26	74743	33518	41225	67479	7264	63	13247	5704	7543	11856	1391	7	456	177	279	416	0	243	89	154	224	0	208	88	120	187	0	126	52	74	115	0	82	36	46	72	0	4	0	4	4	0	1	0	1	1	0
chr27	75124	33946	41178	66260	8864	61	15262	7031	8231	13525	1737	12	403	172	231	355	0	195	85	110	167	0	208	87	121	188	0	132	53	79	121	0	76	34	42	67	0	0	0	0	0	0	0	0	0	0	0
chr28	76821	33608	43213	67584	9237	52	22624	10046	12578	19436	3188	9	772	366	406	674	0	400	192	208	346	0	371	174	197	327	0	234	108	126	209	0	137	66	71	118	0	1	0	1	1	0	0	0	0	0	0
chr29	72641	29889	42752	65232	7409	76	13320	5472	7848	11387	1933	7	343	154	189	312	0	171	71	100	150	0	169	82	87	159	0	113	59	54	105	0	56	23	33	54	0	3	1	2	3	0	0	0	0	0	0
chr30	49153	26706	22447	42641	6512	17	16270	8817	7453	13953	2317	5	464	264	200	410	0	247	127	120	217	0	216	136	80	192	0	130	84	46	115	0	86	52	34	77	0	1	1	0	1	0	0	0	0	0	0
chr31	45707	22206	23501	40967	4740	38	13671	6497	7174	12012	1659	9	511	217	294	474	1	253	106	147	231	1	252	110	142	237	0	163	70	93	154	0	89	40	49	83	0	6	1	5	6	0	0	0	0	0	0
chrX	147508	63990	83518	130825	16683	91	25027	10696	14331	22131	2896	11	928	367	561	816	1	413	160	253	360	0	504	205	299	445	1	352	144	208	314	1	152	61	91	131	0	11	2	9	11	0	0	0	0	0	0
chrM	72	67	5	72	0	0	0	0	0	0	0	0	0	0	0	0	0	0	0	0	0	0	0	0	0	0	0	0	0	0	0	0	0	0	0	0	0	0	0	0	0	0	0	0	0	0	0
Total	3990849	1790018	2200831	3545888	444961	3012	1061793	474912	586881	933844	127949	585	42250	18377	23873	38383	31	21578	8795	12783	19421	9	20414	9513	10901	18714	22	12874	6064	6810	11816	14	7540	3449	4091	6898	8	247	64	183	239	0	11	5	6	9	0
