# Supplementary material for: Whole-Genome sequencing and genetic variant analysis of a quarter Horse mare
Source: BMC Genomics. 2012 Feb 17;13:78. doi: 10.1186/1471-2164-13-78 (PMC3309927; doi:10.1186/1471-2164-13-78)
Supplement: Additional file 14 — Annotation of SNPs with minimum read depth coverage of 6X relative to the Ensembl gene annotation. Table describing the intergenic and genic location of SNPs identified with minimum read depth coverage of 6X coverage. [file 1471-2164-13-78-S14.XLSX]

## Sheet: Supplementary Table 11
Supplementary Table 11. Location of SNPs with minimum coverage of 6 reads in Ensembl gene annotation.
6	SNP Locations (Ensembl)
	Intergenic					Intergenic (Upstream w/in 1kb)					Intergenic (Downstream w/in 1kb)					Intergenic (Up/Down w/in 1kb)					Intronic					Splicing (w/in 2bp of Splice Site)					5' UTR					3' UTR					Non-Coding Exon					Coding Exon
	Total	Homozygous	Heterozygous	Novel	Complex	Total	Homozygous	Heterozygous	Novel	Complex	Total	Homozygous	Heterozygous	Novel	Complex	Total	Homozygous	Heterozygous	Novel	Complex	Total	Homozygous	Heterozygous	Novel	Complex	Total	Homozygous	Heterozygous	Novel	Complex	Total	Homozygous	Heterozygous	Novel	Complex	Total	Homozygous	Heterozygous	Novel	Complex	Total	Homozygous	Heterozygous	Novel	Complex	Total	Homozygous	Heterozygous	Novel
chr1	208724	90215	118509	183323	155	3759	1837	1922	3476	1	2973	1254	1719	2619	3	89	51	38	85	0	80000	34763	45237	69948	38	31	19	12	30	0	169	104	65	159	0	145	66	79	118	0	610	235	375	567	0	3223	1205	2018	2923
chr2	139367	63200	76167	122280	118	2440	1209	1231	2220	0	1794	845	949	1583	2	58	21	37	54	0	56609	26768	29841	48852	34	17	15	2	16	0	130	59	71	124	0	142	72	70	118	0	280	88	192	265	0	1952	883	1069	1721
chr3	128915	60083	68832	116576	87	1971	1117	854	1811	4	1418	652	766	1287	1	19	10	9	19	0	48842	22622	26220	44262	12	13	8	5	12	0	79	47	32	71	0	90	39	51	83	0	370	143	227	344	0	1508	719	789	1402
chr4	110284	47016	63268	99782	63	1892	933	959	1695	0	1473	630	843	1312	0	44	19	25	44	0	44932	18181	26751	39866	15	11	6	5	9	0	63	42	21	59	0	56	27	29	50	0	365	118	247	349	0	1298	531	767	1173
chr5	127765	59057	68708	116245	233	2156	1073	1083	1987	3	1697	726	971	1551	0	35	20	15	32	0	44407	19935	24472	39394	21	12	7	5	12	0	117	67	50	112	0	112	50	62	97	0	330	118	212	315	0	1518	597	921	1392
chr6	90986	41233	49753	80322	53	1896	963	933	1774	1	1412	622	790	1257	0	29	11	18	21	0	37830	16939	20891	33774	19	9	6	3	8	0	82	41	41	81	0	91	34	57	80	0	170	67	103	159	0	1831	821	1010	1672
chr7	127524	53297	74227	114920	105	2537	1194	1343	2329	4	2046	876	1170	1885	2	41	20	21	38	0	44435	20249	24186	39090	25	20	12	8	18	0	105	64	41	100	0	119	51	68	101	0	329	111	218	310	0	2790	1164	1626	2587
chr8	137748	60031	77717	123862	118	2229	1103	1126	2039	3	2032	865	1167	1863	5	39	10	29	38	0	42127	18595	23532	36715	20	13	5	8	13	0	86	62	24	84	0	68	23	45	56	0	199	67	132	194	1	1956	818	1138	1779
chr9	86105	37844	48261	75427	54	1151	561	590	1078	1	609	260	349	553	0	23	6	17	23	0	26459	11382	15077	23336	16	4	1	3	4	0	29	19	10	28	0	27	10	17	24	0	182	63	119	171	0	594	232	362	534
chr10	99571	46412	53159	88343	68	2265	1155	1110	2076	0	1805	926	879	1619	2	34	20	14	31	0	39482	18128	21354	34743	24	27	19	8	26	0	60	34	26	56	0	99	58	41	91	0	233	94	139	216	0	2259	1083	1176	2063
chr11	60773	27135	33638	52061	45	2029	1089	940	1865	0	1673	720	953	1406	0	90	49	41	75	0	41626	18443	23183	35550	24	25	18	7	23	0	104	65	39	102	0	96	47	49	82	0	142	64	78	126	0	2215	979	1236	2002
chr12	83607	34421	49186	73830	147	2564	1145	1419	2296	10	2457	1048	1409	2201	8	73	31	42	65	0	27518	11195	16323	23947	19	16	12	4	13	0	56	37	19	55	0	57	23	34	49	0	696	280	416	653	2	3193	1161	2032	2948
chr13	69832	35568	34264	61643	62	1417	801	616	1298	1	1213	660	553	1088	1	38	29	9	37	0	34552	15702	18850	29753	25	13	9	4	12	0	65	43	22	57	0	53	22	31	46	1	136	56	80	133	0	1760	875	885	1597
chr14	97681	41872	55809	86657	85	1576	754	822	1483	0	1091	458	633	973	1	20	9	11	19	0	28931	13089	15842	24827	10	15	13	2	15	0	73	49	24	64	0	75	25	50	67	0	207	56	151	202	0	1136	510	626	1041
chr15	109396	46834	62562	95129	64	1601	786	815	1429	0	1166	516	650	1014	0	28	17	11	27	0	31712	14070	17642	27253	11	18	11	7	15	0	99	61	38	93	0	88	42	46	80	0	237	70	167	223	0	996	460	536	859
chr16	86827	39184	47643	76275	37	1263	669	594	1165	0	1006	479	527	857	1	13	7	6	12	0	44386	20128	24258	38703	20	12	8	4	12	0	68	48	20	63	0	94	44	50	82	0	158	62	96	143	0	1161	566	595	1037
chr17	81173	37791	43382	75728	35	811	412	399	765	0	566	266	300	529	0	19	10	9	18	0	21716	10222	11494	20168	15	2	1	1	2	0	30	16	14	29	0	32	12	20	27	0	175	60	115	170	0	445	198	247	414
chr18	90286	38541	51745	80563	55	998	510	488	919	2	748	343	405	654	0	3	0	3	3	0	28987	12963	16024	26249	13	8	5	3	7	0	47	29	18	46	0	47	25	22	43	1	259	98	161	236	0	684	302	382	608
chr19	73007	37160	35847	66698	54	1044	512	532	969	0	762	367	395	685	0	33	13	20	33	0	25008	12088	12920	22246	10	7	3	4	6	0	38	26	12	34	0	42	21	21	39	0	217	88	129	200	1	606	268	338	542
chr20	111266	46866	64400	101544	167	2126	1010	1116	2009	1	1948	851	1097	1820	2	96	54	42	95	0	33638	15385	18253	30271	65	19	10	9	18	0	93	54	39	90	0	217	88	129	209	2	177	57	120	164	0	2064	873	1191	1965
chr21	64904	30893	34011	58103	44	1024	572	452	947	0	763	384	379	715	0	21	13	8	21	0	19350	8843	10507	17335	6	10	9	1	10	0	34	23	11	34	0	27	15	12	24	0	199	76	123	188	2	867	446	421	823
chr22	63310	29793	33517	54724	28	1167	531	636	1034	1	882	348	534	742	0	14	9	5	14	0	25467	9567	15900	21850	9	9	7	2	9	0	45	19	26	42	0	66	30	36	56	0	52	21	31	48	0	920	389	531	804
chr23	68435	31007	37428	61637	44	815	371	444	746	0	757	291	466	695	2	1	0	1	1	0	18671	8209	10462	16811	8	5	3	2	5	0	32	26	6	29	0	30	11	19	26	0	125	45	80	115	0	654	255	399	598
chr24	65684	28600	37084	58854	75	1026	564	462	945	1	848	373	475	768	0	73	31	42	66	0	22600	9996	12604	19315	14	5	2	3	5	0	47	35	12	46	0	34	16	18	25	0	65	22	43	57	0	849	362	487	754
chr25	45559	24099	21460	39941	29	1218	689	529	1097	1	897	480	417	789	0	35	27	8	29	0	24608	12136	12472	20980	13	12	10	2	11	0	40	24	16	35	0	54	29	25	50	0	108	39	69	105	0	1209	606	603	1069
chr26	60224	27235	32989	54493	55	692	337	355	626	0	571	238	333	495	1	9	4	5	9	0	12638	5475	7163	11294	6	4	0	4	4	0	21	11	10	20	0	31	12	19	27	0	97	29	68	95	1	450	176	274	412
chr27	58871	26462	32409	51845	49	575	268	307	522	0	414	184	230	366	0	2	1	1	2	0	14710	6797	7913	13037	12	3	2	1	3	0	16	9	7	14	0	9	4	5	7	0	121	47	74	109	0	395	171	224	348
chr28	52601	22809	29792	46756	41	855	415	440	755	1	714	319	395	611	1	27	19	8	26	0	21639	9559	12080	18571	9	6	4	2	6	0	65	52	13	58	0	42	25	17	38	0	100	40	60	89	0	759	358	401	663
chr29	58331	23944	34387	52927	67	559	275	284	521	1	419	195	224	385	1	12	3	9	12	0	12807	5253	7554	10922	7	5	3	2	5	0	23	14	9	20	0	21	7	14	15	0	121	41	80	113	0	335	148	187	304
chr30	32146	17491	14655	28036	12	424	234	190	382	0	312	164	148	269	0	1	0	1	1	0	15724	8511	7213	13465	5	5	3	2	5	0	17	12	5	16	0	13	6	7	10	0	47	21	26	47	0	457	262	195	403
chr31	31271	15276	15995	28240	27	449	281	168	427	0	314	150	164	286	2	2	2	0	2	0	13092	6253	6839	11474	8	2	1	1	2	0	10	6	4	9	0	8	4	4	8	0	48	16	32	45	0	503	216	287	466
chrX	119089	51781	67308	105658	74	1940	905	1035	1770	1	1384	583	801	1201	5	68	25	43	65	0	23552	10119	13433	20814	9	9	4	5	7	0	32	18	14	30	0	73	31	42	68	0	433	157	276	396	1	912	357	555	801
chrM	72	67	5	72	0	0	0	0	0	0	0	0	0	0	0	0	0	0	0	0	0	0	0	0	0	0	0	0	0	0	0	0	0	0	0	0	0	0	0	0	0	0	0	0	0	0	0	0	0
Total	2841334	1273217	1568117	2532494	2350	48469	24275	24194	44455	37	38164	17073	21091	34078	40	1089	541	548	1017	0	1008055	451565	556490	884815	542	367	236	131	343	0	1975	1216	759	1860	0	2158	969	1189	1896	4	6988	2549	4439	6547	8	41499	17991	23508	37704
[truncated: 6 more columns]
