# Supplementary material for: Whole-Genome sequencing and genetic variant analysis of a quarter Horse mare
Source: BMC Genomics. 2012 Feb 17;13:78. doi: 10.1186/1471-2164-13-78 (PMC3309927; doi:10.1186/1471-2164-13-78)
Supplement: Additional file 15 — Annotation of SNPs with minimum read depth coverage of 7X. Table describing the genic annotation of SNPs identified with minimum read depth coverage of 7X coverage. [file 1471-2164-13-78-S15.XLSX]

## Sheet: Supplementary Table 12
Supplementary Table 12. Annotation of SNPs with minimum coverage of 7 reads.
7	Total SNPs						Genic						Coding SNPs
													Total	Homozygous	Heterozygous	Novel	Complex	Synonymous					Non-Synonymous															Start/Stop SNPs
																		Total	Homozygous	Heterozygous	Novel	Complex	Non-Synonymous					Radical					Conservative					Stop Gain					Stop Loss
	Total	Homozygous	Heterozygous	Novel	Known	Complex	Total	Homozygous	Heterozygous	Novel	Known	Complex											Total	Homozygous	Heterozygous	Novel	Complex	Total	Homozygous	Heterozygous	Novel	Complex	Total	Homozygous	Heterozygous	Novel	Complex	Total	Homozygous	Heterozygous	Novel	Complex	Total	Homozygous	Heterozygous	Novel	Complex
chr1	283662	118026	165636	249508	34154	191	80010	33334	46676	70180	9830	37	3189	1156	2033	2894	2	1627	561	1066	1467	1	1540	593	947	1406	1	961	372	589	876	0	579	221	358	530	1	21	1	20	21	0	1	1	0	0	0
chr2	192691	85664	107027	168526	24165	149	56720	26095	30625	49034	7686	32	1956	880	1076	1724	0	1091	447	644	952	0	856	431	425	764	0	529	269	260	465	0	327	162	165	299	0	9	2	7	8	0	0	0	0	0	0
chr3	171852	77001	94851	155766	16086	102	48304	21598	26706	43864	4440	13	1477	693	784	1370	1	788	348	440	722	1	680	343	337	639	0	414	208	206	391	0	266	135	131	248	0	9	2	7	9	0	0	0	0	0	0
chr4	149912	59920	89992	135037	14875	79	43715	16741	26974	38803	4912	16	1266	496	770	1143	1	620	232	388	561	0	637	260	377	575	1	401	169	232	360	1	236	91	145	215	0	8	4	4	6	0	1	0	1	1	0
chr5	168874	74776	94098	152971	15903	256	43855	18813	25042	39025	4830	23	1504	578	926	1382	2	772	270	502	710	0	721	304	417	661	2	457	193	264	422	1	264	111	153	239	1	10	4	6	10	0	1	0	1	1	0
chr6	126611	55042	71569	112486	14125	71	37790	16288	21502	33819	3971	20	1790	779	1011	1633	1	942	382	560	848	0	839	395	444	776	1	543	269	274	507	1	296	126	170	269	0	9	2	7	9	0	0	0	0	0	0
chr7	170801	70469	100332	153285	17516	133	45713	20078	25635	40390	5323	25	2752	1124	1628	2551	1	1387	538	849	1264	0	1347	583	764	1270	1	859	379	480	808	1	488	204	284	462	0	18	3	15	17	0	0	0	0	0	0
chr8	178318	75491	102827	159422	18896	145	42692	18247	24445	37311	5381	22	1948	804	1144	1770	2	1012	395	617	905	0	924	403	521	853	2	594	253	341	550	1	330	150	180	303	1	12	6	6	12	0	0	0	0	0	0
chr9	107362	44834	62528	94531	12831	67	25542	10425	15117	22603	2939	16	592	230	362	531	0	299	102	197	267	0	291	128	163	262	0	170	78	92	151	0	121	50	71	111	0	2	0	2	2	0	0	0	0	0	0
chr10	137900	61971	75929	122279	15621	93	40286	17968	22318	35530	4756	25	2251	1068	1183	2050	1	1117	474	643	1016	0	1127	589	538	1027	1	740	398	342	679	0	387	191	196	348	1	6	4	2	6	0	1	1	0	1	0
chr11	105119	45802	59317	90212	14907	72	42831	18522	24309	36712	6119	27	2211	971	1240	1993	3	1243	495	748	1100	0	961	473	488	887	3	597	300	297	559	1	364	173	191	328	2	5	2	3	4	0	2	1	1	2	0
chr12	116212	46627	69585	102591	13621	192	30955	12250	18705	27165	3790	27	3189	1145	2044	2944	6	1561	568	993	1437	3	1604	573	1031	1484	3	1038	376	662	958	3	566	197	369	526	0	23	3	20	22	0	1	1	0	1	0
chr13	106388	51735	54653	93417	12971	91	35777	16103	19674	30931	4846	27	1765	876	889	1601	1	889	418	471	801	0	863	451	412	788	1	519	261	258	481	1	344	190	154	307	0	12	6	6	11	0	1	1	0	1	0
chr14	123175	51323	71852	108706	14469	96	28749	12504	16245	24770	3979	11	1117	489	628	1024	1	553	217	336	501	0	557	271	286	516	1	334	158	176	315	1	223	113	110	201	0	7	1	6	7	0	0	0	0	0	0
chr15	137314	57070	80244	119255	18059	75	31458	13476	17982	27058	4400	12	973	450	523	840	1	519	214	305	441	1	447	236	211	393	0	288	153	135	253	0	159	83	76	140	0	6	0	6	6	0	1	0	1	0	0
chr16	127658	55848	71810	112031	15627	57	43676	19196	24480	38147	5529	19	1147	550	597	1025	0	615	270	345	548	0	526	279	247	471	0	329	184	145	294	0	197	95	102	177	0	6	1	5	6	0	0	0	0	0	0
chr17	97029	43218	53811	90420	6609	48	20945	9442	11503	19438	1507	15	423	180	243	394	0	218	93	125	200	0	200	86	114	189	0	115	50	65	109	0	85	36	49	80	0	5	1	4	5	0	0	0	0	0	0
chr18	113293	46304	66989	101367	11926	70	27829	11785	16044	25167	2662	14	666	283	383	588	0	382	152	230	336	0	282	130	152	250	0	173	79	94	154	0	109	51	58	96	0	2	1	1	2	0	0	0	0	0	0
chr19	93806	45423	48383	85247	8559	63	24202	11231	12971	21566	2636	10	581	246	335	520	0	261	105	156	227	0	317	141	176	290	0	190	81	109	173	0	127	60	67	117	0	3	0	3	3	0	0	0	0	0	0
chr20	142767	58698	84069	130259	12508	230	33932	14743	19189	30663	3269	65	2061	859	1202	1961	3	1011	414	597	955	1	1032	441	591	988	2	638	280	358	605	1	394	161	233	383	1	18	4	14	18	0	0	0	0	0	0
chr21	81390	36937	44453	73209	8181	50	19170	8419	10751	17291	1879	8	868	443	425	825	0	409	202	207	386	0	451	236	215	432	0	288	147	141	275	0	163	89	74	157	0	8	5	3	7	0	0	0	0	0	0
chr22	88632	38212	50420	76545	12087	36	25709	9416	16293	22088	3621	8	928	383	545	811	0	499	185	314	437	0	425	197	228	370	0	277	132	145	238	0	148	65	83	132	0	4	1	3	4	0	0	0	0	0	0
chr23	83884	36038	47846	75619	8265	53	18370	7692	10678	16583	1787	9	653	250	403	598	1	332	108	224	309	1	320	142	178	288	0	201	89	112	182	0	119	53	66	106	0	1	0	1	1	0	0	0	0	0	0
chr24	87577	37369	50208	77758	9819	91	22536	9632	12904	19336	3200	16	842	353	489	749	2	415	164	251	363	0	424	189	235	383	2	257	118	139	234	1	167	71	96	149	1	3	0	3	3	0	0	0	0	0	0
chr25	70649	35741	34908	61457	9192	43	25161	12184	12977	21504	3657	13	1202	597	605	1062	0	649	279	370	565	0	550	317	233	494	0	350	216	134	312	0	200	101	99	182	0	3	1	2	3	0	0	0	0	0	0
chr26	69945	29946	39999	63275	6670	62	12619	5225	7394	11298	1321	7	449	170	279	409	0	241	87	154	222	0	203	83	120	182	0	122	48	74	111	0	81	35	46	71	0	4	0	4	4	0	1	0	1	1	0
chr27	70420	30470	39950	62284	8136	59	14210	6244	7966	12604	1606	12	387	159	228	341	0	187	78	109	160	0	200	81	119	181	0	128	50	78	117	0	72	31	41	64	0	0	0	0	0	0	0	0	0	0	0
chr28	73254	30966	42288	64564	8690	50	21622	9323	12299	18594	3028	8	758	355	403	660	0	392	185	207	338	0	365	170	195	321	0	229	105	124	204	0	136	65	71	117	0	1	0	1	1	0	0	0	0	0	0
chr29	69264	27564	41700	62290	6974	76	12509	4903	7606	10695	1814	7	332	147	185	302	0	166	68	98	146	0	163	78	85	153	0	108	56	52	100	0	55	22	33	53	0	3	1	2	3	0	0	0	0	0	0
chr30	45693	23969	21724	39652	6041	16	15249	7988	7261	13072	2177	5	441	243	198	387	0	242	124	118	212	0	198	118	80	174	0	118	72	46	103	0	80	46	34	71	0	1	1	0	1	0	0	0	0	0	0
chr31	43377	20455	22922	38917	4460	37	12946	5993	6953	11380	1566	9	504	211	293	467	1	249	103	146	227	1	249	107	142	234	0	160	67	93	151	0	89	40	49	83	0	6	1	5	6	0	0	0	0	0	0
chrX	138116	57322	80794	122818	15298	90	23331	9510	13821	20683	2648	11	893	341	552	786	1	400	150	250	349	0	482	189	293	426	1	336	133	203	300	1	146	56	90	126	0	11	2	9	11	0	0	0	0	0	0
chrM	72	67	5	72	0	0	0	0	0	0	0	0	0	0	0	0	0	0	0	0	0	0	0	0	0	0	0	0	0	0	0	0	0	0	0	0	0	0	0	0	0	0	0	0	0	0	0
Total	3773017	1630298	2142719	3355776	417241	2943	1008413	435368	573045	887304	121109	569	41115	17509	23606	37335	31	21088	8428	12660	18972	9	19781	9017	10764	18127	22	12463	5743	6720	11437	14	7318	3274	4044	6690	8	236	59	177	228	0	10	5	5	8	0
