# Supplementary material for: Whole-Genome sequencing and genetic variant analysis of a quarter Horse mare
Source: BMC Genomics. 2012 Feb 17;13:78. doi: 10.1186/1471-2164-13-78 (PMC3309927; doi:10.1186/1471-2164-13-78)
Supplement: Additional file 16 — Annotation of SNPs with minimum read depth coverage of 7X relative to the Ensembl gene annotation. Table describing the intergenic and genic location of SNPs identified with minimum read depth coverage of 7X coverage. [file 1471-2164-13-78-S16.XLSX]

## Sheet: Supplementary Table 13
Supplementary Table 13. Location of SNPs with minimum coverage of 7 reads in Ensembl gene annotation.
7	SNP Locations (Ensembl)
	Intergenic					Intergenic (Upstream w/in 1kb)					Intergenic (Downstream w/in 1kb)					Intergenic (Up/Down w/in 1kb)					Intronic					Splicing (w/in 2bp of Splice Site)					5' UTR					3' UTR					Non-Coding Exon					Coding Exon
	Total	Homozygous	Heterozygous	Novel	Complex	Total	Homozygous	Heterozygous	Novel	Complex	Total	Homozygous	Heterozygous	Novel	Complex	Total	Homozygous	Heterozygous	Novel	Complex	Total	Homozygous	Heterozygous	Novel	Complex	Total	Homozygous	Heterozygous	Novel	Complex	Total	Homozygous	Heterozygous	Novel	Complex	Total	Homozygous	Heterozygous	Novel	Complex	Total	Homozygous	Heterozygous	Novel	Complex	Total	Homozygous	Heterozygous	Novel
chr1	197129	81773	115356	173415	150	3584	1704	1880	3318	1	2853	1166	1687	2513	3	86	49	37	82	0	75904	31783	44121	66443	35	29	17	12	28	0	164	99	65	154	0	135	58	77	112	0	589	221	368	549	0	3130	1132	1998	2840
chr2	131821	57608	74213	115762	115	2363	1143	1220	2152	0	1731	798	933	1526	2	56	20	36	52	0	54215	24999	29216	46807	32	17	15	2	16	0	122	51	71	116	0	140	70	70	116	0	270	80	190	255	0	1916	857	1059	1689
chr3	120281	53737	66544	108907	84	1898	1061	837	1749	4	1350	595	755	1227	1	19	10	9	19	0	46295	20685	25610	42001	12	12	7	5	11	0	79	47	32	71	0	83	33	50	77	0	358	133	225	334	0	1444	671	773	1339
chr4	102923	41698	61225	93304	63	1820	882	938	1630	0	1410	580	830	1256	0	44	19	25	44	0	41980	16069	25911	37217	15	10	5	5	8	0	58	37	21	55	0	52	26	26	46	0	349	108	241	334	0	1245	490	755	1127
chr5	121294	54267	67027	110527	230	2063	1001	1062	1901	3	1628	675	953	1487	0	34	20	14	31	0	41809	18015	23794	37133	21	10	5	5	10	0	113	64	49	108	0	106	46	60	91	0	313	105	208	301	0	1478	569	909	1357
chr6	85651	37286	48365	75764	50	1803	886	917	1688	1	1338	571	767	1194	0	29	11	18	21	0	35666	15371	20295	31876	19	8	5	3	7	0	77	37	40	76	0	85	31	54	74	0	164	65	99	153	0	1767	767	1000	1610
chr7	120751	48504	72247	108906	102	2384	1082	1302	2187	4	1913	786	1127	1765	2	40	19	21	37	0	42406	18729	23677	37325	24	20	12	8	18	0	101	60	41	96	0	116	48	68	100	0	318	105	213	300	0	2713	1103	1610	2514
chr8	131443	55357	76086	118278	115	2160	1050	1110	1976	3	1985	828	1157	1820	5	38	9	29	37	0	40390	17296	23094	35205	19	11	3	8	11	0	84	60	24	82	0	65	20	45	54	0	194	64	130	189	1	1917	787	1130	1741
chr9	80109	33639	46470	70339	51	1111	530	581	1041	0	578	234	344	526	0	22	6	16	22	0	24716	10110	14606	21852	16	4	1	3	4	0	28	18	10	27	0	26	9	17	24	0	176	57	119	165	0	580	223	357	521
chr10	93668	42022	51646	83161	66	2187	1096	1091	2005	0	1727	866	861	1554	2	32	19	13	29	0	37632	16707	20925	33105	24	26	18	8	25	0	58	33	25	54	0	94	54	40	87	0	225	88	137	209	0	2197	1033	1164	2002
chr11	58598	25505	33093	50249	45	1968	1038	930	1808	0	1633	689	944	1369	0	89	48	41	74	0	40268	17368	22900	34400	24	24	17	7	22	0	100	61	39	98	0	93	47	46	80	0	135	58	77	119	0	2165	943	1222	1954
chr12	80352	32264	48088	71035	147	2463	1082	1381	2206	10	2369	1000	1369	2120	8	73	31	42	65	0	26950	10761	16189	23459	19	13	9	4	10	0	55	36	19	54	0	57	23	34	49	0	691	276	415	649	2	3153	1130	2023	2912
chr13	67995	34183	33812	60112	62	1387	778	609	1271	1	1193	644	549	1068	1	36	27	9	35	0	33754	15106	18648	29091	25	12	8	4	11	0	61	39	22	53	0	51	20	31	44	1	134	54	80	131	0	1733	858	875	1572
chr14	91849	37690	54159	81563	84	1516	700	816	1426	0	1041	420	621	928	1	20	9	11	19	0	27276	11883	15393	23412	10	14	12	2	14	0	70	46	24	61	0	72	23	49	64	0	200	51	149	195	0	1099	482	617	1010
chr15	103174	42367	60807	89822	63	1555	749	806	1390	0	1100	462	638	959	0	27	16	11	26	0	30062	12851	17211	25823	11	17	11	6	15	0	98	60	38	92	0	85	39	46	78	0	223	65	158	210	0	957	441	516	827
chr16	81800	35576	46224	71937	37	1200	616	584	1108	0	969	453	516	827	1	13	7	6	12	0	42217	18498	23719	36840	19	11	7	4	11	0	62	43	19	58	0	88	40	48	77	0	151	58	93	136	0	1130	544	586	1009
chr17	74760	33146	41614	69741	33	782	389	393	736	0	525	233	292	489	0	17	8	9	16	0	20290	9176	11114	18823	15	2	1	1	2	0	30	16	14	29	0	31	11	20	26	0	169	58	111	164	0	416	177	239	388
chr18	83814	33743	50071	74713	54	942	463	479	869	2	705	313	392	615	0	3	0	3	3	0	26816	11357	15459	24259	13	8	5	3	7	0	46	28	18	45	0	43	21	22	40	1	250	91	159	228	0	650	277	373	576
chr19	67859	33376	34483	62079	53	990	468	522	920	0	723	336	387	650	0	32	12	20	32	0	23326	10855	12471	20774	9	7	3	4	6	0	38	26	12	34	0	40	19	21	37	0	210	82	128	195	1	575	243	332	514
chr20	104920	42230	62690	95914	162	2002	911	1091	1889	1	1821	763	1058	1702	2	92	51	41	91	0	31384	13686	17698	28240	60	19	10	9	18	0	90	51	39	87	0	210	84	126	202	2	168	53	115	155	0	2021	837	1184	1924
chr21	60456	27585	32871	54277	42	1003	554	449	926	0	740	366	374	694	0	21	13	8	21	0	18038	7858	10180	16215	6	8	7	1	8	0	33	23	10	33	0	26	14	12	23	0	197	74	123	187	2	850	431	419	808
chr22	60915	27946	32969	52714	27	1135	510	625	1008	1	860	332	528	722	0	13	8	5	13	0	24619	8963	15656	21132	8	9	7	2	9	0	44	18	26	41	0	63	28	35	53	0	46	17	29	42	0	899	370	529	785
chr23	64005	27738	36267	57654	42	780	341	439	713	0	728	267	461	668	2	1	0	1	1	0	17530	7362	10168	15812	8	5	3	2	5	0	31	25	6	28	0	28	9	19	26	0	123	43	80	114	0	635	241	394	581
chr24	63156	26823	36333	56700	74	997	540	457	917	1	819	347	472	741	0	69	27	42	64	0	21547	9207	12340	18458	14	5	2	3	5	0	45	33	12	44	0	32	15	17	23	0	65	22	43	57	0	832	349	483	739
chr25	43409	22424	20985	38099	29	1182	656	526	1064	1	863	451	412	762	0	34	26	8	28	0	23754	11494	12260	20250	13	12	10	2	11	0	40	24	16	35	0	52	27	25	48	0	101	32	69	98	0	1187	587	600	1048
chr26	56093	24171	31922	50881	54	675	324	351	610	0	549	222	327	477	1	9	4	5	9	0	12018	5004	7014	10744	6	4	0	4	4	0	20	10	10	19	0	31	12	19	27	0	97	29	68	95	1	443	169	274	405
chr27	55256	23797	31459	48819	47	558	256	302	510	0	394	172	222	349	0	2	1	1	2	0	13677	6025	7652	12133	12	3	2	1	3	0	16	9	7	14	0	8	3	5	6	0	119	46	73	107	0	380	159	221	335
chr28	50076	20922	29154	44612	40	834	399	435	737	1	695	303	392	595	1	27	19	8	26	0	20664	8854	11810	17756	8	5	4	1	5	0	62	49	13	55	0	40	23	17	36	0	93	38	55	82	0	746	348	398	650
chr29	55805	22219	33586	50715	67	540	259	281	503	1	400	182	218	367	1	10	1	9	10	0	12011	4694	7317	10244	7	5	3	2	5	0	22	13	9	19	0	19	6	13	13	0	120	40	80	112	0	324	141	183	294
chr30	29742	15609	14133	25958	11	411	223	188	371	0	290	149	141	250	0	1	0	1	1	0	14733	7707	7026	12614	5	4	2	2	4	0	16	12	4	15	0	13	6	7	10	0	42	18	24	42	0	434	241	193	380
chr31	29702	14058	15644	26857	26	429	263	166	407	0	298	139	159	271	2	2	2	0	2	0	12375	5756	6619	10850	8	2	1	1	2	0	10	6	4	9	0	8	4	4	8	0	47	15	32	44	0	496	210	286	459
chrX	111517	46400	65117	99213	73	1878	854	1024	1713	1	1324	535	789	1146	5	66	23	43	63	0	21913	8977	12936	19415	9	9	4	5	7	0	32	18	14	30	0	69	29	40	64	0	415	141	274	381	1	877	331	546	771
chrM	72	67	5	72	0	0	0	0	0	0	0	0	0	0	0	0	0	0	0	0	0	0	0	0	0	0	0	0	0	0	0	0	0	0	0	0	0	0	0	0	0	0	0	0	0	0	0	0	0
Total	2680395	1155730	1524665	2392099	2298	46600	22808	23792	42749	36	36552	15877	20675	32637	40	1057	515	542	987	0	956235	413206	543029	839708	526	345	216	129	322	0	1905	1152	753	1792	0	2061	898	1163	1815	4	6752	2387	4365	6332	8	40389	17141	23248	36681
[truncated: 6 more columns]
