# Supplementary material for: Whole-Genome sequencing and genetic variant analysis of a quarter Horse mare
Source: BMC Genomics. 2012 Feb 17;13:78. doi: 10.1186/1471-2164-13-78 (PMC3309927; doi:10.1186/1471-2164-13-78)
Supplement: Additional file 17 — Annotation of SNPs with minimum read depth coverage of 8X. Table describing the genic annotation of SNPs identified with minimum read depth coverage of 8X coverage. [file 1471-2164-13-78-S17.XLSX]

## Sheet: Supplementary Table 14
Supplementary Table 14. Annotation of SNPs with minimum coverage of 8 reads.
8	Total SNPs						Genic						Coding SNPs
													Total	Homozygous	Heterozygous	Novel	Complex	Synonymous					Non-Synonymous															Start/Stop SNPs
																		Total	Homozygous	Heterozygous	Novel	Complex	Non-Synonymous					Radical					Conservative					Stop Gain					Stop Loss
	Total	Homozygous	Heterozygous	Novel	Known	Complex	Total	Homozygous	Heterozygous	Novel	Known	Complex											Total	Homozygous	Heterozygous	Novel	Complex	Total	Homozygous	Heterozygous	Novel	Complex	Total	Homozygous	Heterozygous	Novel	Complex	Total	Homozygous	Heterozygous	Novel	Complex	Total	Homozygous	Heterozygous	Novel	Complex
chr1	267182	108591	158591	235190	31992	181	75571	30764	44807	66289	9282	36	3090	1095	1995	2801	2	1588	538	1050	1430	1	1480	555	925	1350	1	930	352	578	847	0	550	203	347	503	1	21	1	20	21	0	1	1	0	0	0
chr2	182326	79714	102612	159555	22771	146	54203	24636	29567	46868	7335	31	1917	859	1058	1690	0	1072	434	638	936	0	836	423	413	746	0	519	266	253	456	0	317	157	160	290	0	9	2	7	8	0	0	0	0	0	0
chr3	160309	70310	89999	145429	14880	96	45657	20065	25592	41472	4185	12	1421	656	765	1317	1	759	330	429	695	1	654	324	330	614	0	400	199	201	377	0	254	125	129	237	0	8	2	6	8	0	0	0	0	0	0
chr4	139498	54209	85289	125780	13718	75	40649	15092	25557	36088	4561	15	1236	479	757	1115	1	609	226	383	550	0	620	250	370	560	1	389	161	228	350	1	231	89	142	210	0	6	3	3	4	0	1	0	1	1	0
chr5	159295	69278	90017	144481	14814	252	41123	17242	23881	36616	4507	22	1455	554	901	1339	2	747	258	489	690	0	697	292	405	638	2	444	188	256	409	1	253	104	149	229	1	10	4	6	10	0	1	0	1	1	0
chr6	118778	50357	68421	105699	13079	69	35589	15004	20585	31900	3689	20	1743	755	988	1592	1	925	370	555	834	0	809	383	426	749	1	526	262	264	493	1	283	121	162	256	0	9	2	7	9	0	0	0	0	0	0
chr7	161209	65114	96095	144790	16419	131	43547	18707	24840	38522	5025	25	2677	1078	1599	2483	1	1365	522	843	1246	0	1294	553	741	1220	1	822	358	464	773	1	472	195	277	447	0	18	3	15	17	0	0	0	0	0	0
chr8	169771	70483	99288	151817	17954	138	40923	17161	23762	35752	5171	22	1921	787	1134	1747	2	1000	388	612	895	0	909	393	516	840	2	585	248	337	542	1	324	145	179	298	1	12	6	6	12	0	0	0	0	0	0
chr9	99302	40426	58876	87651	11651	63	23668	9390	14278	21008	2660	14	577	222	355	517	0	290	99	191	258	0	285	123	162	257	0	165	74	91	147	0	120	49	71	110	0	2	0	2	2	0	0	0	0	0	0
chr10	129690	57054	72636	114984	14706	87	38380	16830	21550	33847	4533	24	2181	1023	1158	1987	1	1089	455	634	992	0	1086	564	522	989	1	708	377	331	649	0	378	187	191	340	1	5	3	2	5	0	1	1	0	1	0
chr11	101350	43558	57792	86985	14365	69	41341	17625	23716	35435	5906	27	2169	947	1222	1951	3	1224	485	739	1081	0	938	459	479	864	3	585	292	293	547	1	353	167	186	317	2	5	2	3	4	0	2	1	1	2	0
chr12	111884	44427	67457	98835	13049	187	30266	11831	18435	26561	3705	26	3147	1126	2021	2904	6	1549	562	987	1426	3	1574	560	1014	1455	3	1016	369	647	936	3	558	191	367	519	0	23	3	20	22	0	1	1	0	1	0
chr13	103319	49932	53387	90813	12506	88	34867	15559	19308	30162	4705	26	1732	857	875	1573	1	874	409	465	787	0	846	441	405	775	1	511	257	254	473	1	335	184	151	302	0	11	6	5	10	0	1	1	0	1	0
chr14	115285	46892	68393	101839	13446	95	27033	11499	15534	23305	3728	11	1087	468	619	1002	1	538	206	332	489	0	542	261	281	506	1	326	153	173	308	1	216	108	108	198	0	7	1	6	7	0	0	0	0	0	0
chr15	128794	52258	76536	111944	16850	74	29599	12411	17188	25437	4162	12	933	428	505	805	1	506	209	297	430	1	421	219	202	370	0	271	142	129	237	0	150	77	73	133	0	5	0	5	5	0	1	0	1	0	0
chr16	120205	51504	68701	105575	14630	54	41416	17864	23552	36182	5234	18	1120	526	594	1001	0	601	258	343	535	0	513	267	246	460	0	320	175	145	285	0	193	92	101	175	0	6	1	5	6	0	0	0	0	0	0
chr17	89368	38832	50536	83192	6176	46	19523	8614	10909	18099	1424	15	409	173	236	380	0	206	86	120	188	0	198	86	112	187	0	113	50	63	107	0	85	36	49	80	0	5	1	4	5	0	0	0	0	0	0
chr18	104452	41246	63206	93358	11094	64	25643	10533	15110	23178	2465	12	627	265	362	550	0	354	140	214	309	0	271	124	147	239	0	167	76	91	148	0	104	48	56	91	0	2	1	1	2	0	0	0	0	0	0
chr19	86732	41360	45372	78904	7828	59	22456	10212	12244	20019	2437	10	558	234	324	501	0	256	103	153	222	0	299	131	168	276	0	179	75	104	164	0	120	56	64	112	0	3	0	3	3	0	0	0	0	0	0
chr20	133734	53453	80281	122114	11620	217	31668	13352	18316	28600	3068	63	2016	830	1186	1918	3	987	401	586	932	1	1012	426	586	969	2	623	268	355	591	1	389	158	231	378	1	17	3	14	17	0	0	0	0	0	0
chr21	75759	33669	42090	68284	7475	47	17905	7699	10206	16169	1736	6	851	433	418	808	0	400	196	204	377	0	444	232	212	425	0	287	147	140	274	0	157	85	72	151	0	7	5	2	6	0	0	0	0	0	0
chr22	85209	36155	49054	73646	11563	36	24836	8956	15880	21346	3490	8	916	371	545	800	0	495	181	314	433	0	417	189	228	363	0	274	129	145	236	0	143	60	83	127	0	4	1	3	4	0	0	0	0	0	0
chr23	78252	32846	45406	70588	7664	50	17154	7035	10119	15504	1650	8	632	236	396	580	1	320	100	220	300	1	311	136	175	279	0	197	87	110	178	0	114	49	65	101	0	1	0	1	1	0	0	0	0	0	0
chr24	83724	35239	48485	74438	9286	89	21455	8973	12482	18423	3032	16	831	349	482	740	2	408	163	245	358	0	420	186	234	379	2	255	117	138	232	1	165	69	96	147	1	3	0	3	3	0	0	0	0	0	0
chr25	67735	33899	33836	58960	8775	42	24330	11686	12644	20800	3530	13	1181	584	597	1042	0	637	270	367	553	0	541	313	228	486	0	346	215	131	308	0	195	98	97	178	0	3	1	2	3	0	0	0	0	0	0
chr26	65294	27230	38064	59176	6118	60	11999	4862	7137	10741	1258	7	440	164	276	401	0	238	86	152	220	0	197	78	119	176	0	120	47	73	109	0	77	31	46	67	0	4	0	4	4	0	1	0	1	1	0
chr27	65518	27673	37845	58060	7458	58	13169	5618	7551	11692	1477	12	363	147	216	319	0	177	72	105	151	0	186	75	111	168	0	119	45	74	109	0	67	30	37	59	0	0	0	0	0	0	0	0	0	0	0
chr28	69708	28817	40891	61531	8177	50	20644	8740	11904	17752	2892	8	737	341	396	644	0	384	177	207	333	0	352	164	188	310	0	218	100	118	194	0	134	64	70	116	0	1	0	1	1	0	0	0	0	0	0
chr29	65717	25837	39880	59174	6543	75	11683	4487	7196	9992	1691	7	318	140	178	288	0	156	63	93	136	0	159	76	83	149	0	106	55	51	98	0	53	21	32	51	0	3	1	2	3	0	0	0	0	0	0
chr30	42409	21883	20526	36812	5597	15	14247	7341	6906	12214	2033	5	420	228	192	368	0	235	120	115	206	0	184	107	77	161	0	109	66	43	94	0	75	41	34	67	0	1	1	0	1	0	0	0	0	0	0
chr31	41005	19000	22005	36780	4225	34	12281	5606	6675	10801	1480	8	496	204	292	459	1	243	97	146	221	1	247	106	141	232	0	159	67	92	150	0	88	39	49	82	0	6	1	5	6	0	0	0	0	0	0
chrX	128326	51951	76375	114367	13959	88	21655	8607	13048	19218	2437	10	864	325	539	761	1	388	143	245	339	0	465	180	285	411	1	327	127	200	293	1	138	53	85	118	0	11	2	9	11	0	0	0	0	0	0
chrM	72	67	5	72	0	0	0	0	0	0	0	0	0	0	0	0	0	0	0	0	0	0	0	0	0	0	0	0	0	0	0	0	0	0	0	0	0	0	0	0	0	0	0	0	0	0	0
Total	3551211	1503264	2047947	3160823	390388	2835	954480	404001	550479	839992	114488	549	40065	16884	23181	36383	31	20620	8147	12473	18552	9	19207	8676	10531	17603	22	12116	5544	6572	11114	14	7091	3132	3959	6489	8	228	56	172	220	0	10	5	5	8	0
