# Supplementary material for: Whole-Genome sequencing and genetic variant analysis of a quarter Horse mare
Source: BMC Genomics. 2012 Feb 17;13:78. doi: 10.1186/1471-2164-13-78 (PMC3309927; doi:10.1186/1471-2164-13-78)
Supplement: Additional file 18 — Annotation of SNPs with minimum read depth coverage of 8X relative to the Ensembl gene annotation. Table describing the intergenic and genic location of SNPs identified with minimum read depth coverage of 8X coverage. [file 1471-2164-13-78-S18.XLSX]

## Sheet: Supplementary Table 15
Supplementary Table 15. Location of SNPs with minimum coverage of 8 reads in Ensembl gene annotation.
8	SNP Locations (Ensembl)
	Intergenic					Intergenic (Upstream w/in 1kb)					Intergenic (Downstream w/in 1kb)					Intergenic (Up/Down w/in 1kb)					Intronic					Splicing (w/in 2bp of Splice Site)					5' UTR					3' UTR					Non-Coding Exon					Coding Exon
	Total	Homozygous	Heterozygous	Novel	Complex	Total	Homozygous	Heterozygous	Novel	Complex	Total	Homozygous	Heterozygous	Novel	Complex	Total	Homozygous	Heterozygous	Novel	Complex	Total	Homozygous	Heterozygous	Novel	Complex	Total	Homozygous	Heterozygous	Novel	Complex	Total	Homozygous	Heterozygous	Novel	Complex	Total	Homozygous	Heterozygous	Novel	Complex	Total	Homozygous	Heterozygous	Novel	Complex	Total	Homozygous	Heterozygous	Novel
chr1	185422	75101	110321	163290	142	3383	1577	1806	3135	0	2725	1103	1622	2398	3	81	46	35	78	0	71597	29296	42301	62672	34	26	14	12	25	0	160	95	65	150	0	132	57	75	109	0	566	207	359	532	0	3032	1071	1961	2748
chr2	124124	53222	70902	109100	113	2280	1082	1198	2071	0	1664	754	910	1465	2	55	20	35	51	0	51758	23572	28186	44693	31	14	12	2	13	0	119	50	69	114	0	136	67	69	114	0	259	76	183	244	0	1878	837	1041	1656
chr3	111529	48666	62863	101093	79	1817	1005	812	1674	4	1287	564	723	1171	1	19	10	9	19	0	43720	19200	24520	39678	11	12	7	5	11	0	76	44	32	68	0	75	27	48	69	0	353	131	222	329	0	1390	635	755	1288
chr4	95735	37723	58012	86913	60	1743	835	908	1556	0	1331	542	789	1183	0	40	17	23	40	0	38965	14447	24518	34550	14	10	5	5	8	0	55	34	21	53	0	49	24	25	43	0	334	103	231	319	0	1215	473	742	1099
chr5	114586	50417	64169	104567	227	1979	955	1024	1824	3	1574	645	929	1444	0	33	19	14	30	0	39145	16482	22663	34783	20	9	4	5	9	0	110	61	49	105	0	102	42	60	88	0	302	99	203	292	0	1433	547	886	1317
chr6	80151	33969	46182	71020	48	1734	838	896	1622	1	1275	535	740	1136	0	29	11	18	21	0	33529	14119	19410	30013	19	8	5	3	7	0	75	35	40	74	0	76	29	47	66	0	158	61	97	148	0	1720	743	977	1569
chr7	113624	44698	68926	102560	100	2224	987	1237	2034	4	1777	706	1071	1640	2	37	16	21	34	0	40325	17409	22916	35532	24	19	11	8	17	0	100	59	41	95	0	113	46	67	98	0	313	104	209	297	0	2640	1058	1582	2447
chr8	124802	51535	73267	112357	108	2084	989	1095	1908	3	1924	789	1135	1763	5	38	9	29	37	0	38654	16231	22423	33674	19	11	3	8	11	0	84	60	24	82	0	65	20	45	54	0	188	60	128	184	1	1891	771	1120	1719
chr9	74007	30313	43694	65129	49	1060	501	559	996	0	545	216	329	496	0	22	6	16	22	0	22867	9088	13779	20281	14	4	1	3	4	0	27	17	10	26	0	22	8	14	20	0	171	54	117	160	0	565	215	350	507
chr10	87519	38353	49166	77689	61	2099	1032	1067	1924	0	1661	821	840	1496	2	31	18	13	28	0	35808	15621	20187	31496	23	25	17	8	24	0	58	33	25	54	0	92	53	39	85	0	216	83	133	201	0	2128	989	1139	1940
chr11	56443	24240	32203	48412	42	1909	990	919	1752	0	1573	657	916	1315	0	84	46	38	71	0	38839	16504	22335	33183	24	24	17	7	22	0	99	60	39	97	0	89	45	44	76	0	121	52	69	106	0	2124	919	1205	1913
chr12	76938	30597	46341	68088	143	2333	1011	1322	2086	10	2276	958	1318	2037	8	71	30	41	63	0	26315	10365	15950	22906	18	13	9	4	10	0	52	34	18	51	0	56	23	33	48	0	683	274	409	642	2	3112	1111	2001	2873
chr13	65902	32971	32931	58338	60	1342	741	601	1228	1	1172	634	538	1050	1	36	27	9	35	0	32886	14588	18298	28359	24	10	6	4	9	0	59	37	22	51	0	50	19	31	43	1	130	52	78	127	0	1701	840	861	1545
chr14	85791	34342	51449	76268	83	1453	656	797	1365	0	989	387	602	882	1	19	8	11	19	0	25599	10905	14694	21977	10	14	12	2	14	0	69	45	24	60	0	68	21	47	60	0	196	48	148	192	0	1070	462	608	989
chr15	96627	38691	57936	84236	62	1489	704	785	1329	0	1052	436	616	916	0	27	16	11	26	0	28256	11818	16438	24250	11	17	11	6	15	0	97	59	38	91	0	82	38	44	75	0	214	57	157	201	0	917	419	498	792
chr16	76706	32638	44068	67536	35	1140	570	570	1051	0	931	425	506	795	1	12	7	5	11	0	39999	17201	22798	34913	18	9	6	3	9	0	59	41	18	55	0	83	36	47	73	0	146	54	92	131	0	1105	522	583	987
chr17	68603	29646	38957	63933	31	744	361	383	699	0	483	204	279	447	0	15	7	8	14	0	18889	8357	10532	17504	15	2	1	1	2	0	29	15	14	28	0	30	11	19	25	0	164	57	107	160	0	402	170	232	374
chr18	77249	29983	47266	68771	50	895	437	458	827	2	662	293	369	579	0	3	0	3	3	0	24684	10134	14550	22323	11	7	5	2	6	0	44	27	17	43	0	39	19	20	36	1	242	83	159	220	0	614	261	353	541
chr19	62623	30394	32229	57367	49	950	441	509	883	0	673	303	370	605	0	30	10	20	30	0	21609	9851	11758	19252	9	6	3	3	5	0	38	26	12	34	0	40	19	21	37	0	205	79	126	190	1	552	231	321	495
chr20	98394	38536	59858	90057	151	1881	819	1062	1776	1	1703	698	1005	1594	2	88	48	40	87	0	29183	12332	16851	26238	58	19	10	9	18	0	87	50	37	84	0	202	80	122	194	2	161	50	111	148	0	1977	809	1168	1882
chr21	56168	25091	31077	50544	41	961	525	436	886	0	706	343	363	666	0	19	11	8	19	0	16799	7153	9646	15118	4	7	6	1	7	0	33	23	10	33	0	23	12	11	20	0	192	72	120	183	2	833	421	412	791
chr22	58438	26402	32036	50621	27	1098	481	617	972	1	824	308	516	694	0	13	8	5	13	0	23762	8517	15245	20405	8	9	7	2	9	0	42	18	24	39	0	62	27	35	52	0	45	16	29	41	0	891	362	529	778
chr23	59655	25241	34414	53762	40	751	323	428	688	0	691	247	444	633	2	1	0	1	1	0	16340	6721	9619	14756	7	5	3	2	5	0	31	25	6	28	0	27	9	18	25	0	119	41	78	110	0	614	227	387	563
chr24	60462	25412	35050	54363	72	952	504	448	879	1	792	328	464	715	0	63	22	41	58	0	20482	8557	11925	17559	14	5	2	3	5	0	43	31	12	42	0	30	13	17	21	0	64	21	43	56	0	821	345	476	730
chr25	41375	21120	20255	36349	28	1150	628	522	1035	1	850	440	410	752	0	30	25	5	24	0	22951	11011	11940	19573	13	12	10	2	11	0	40	24	16	35	0	52	27	25	48	0	94	30	64	91	0	1166	574	592	1028
chr26	52113	21849	30264	47385	52	645	306	339	581	0	529	210	319	461	1	8	3	5	8	0	11420	4654	6766	10207	6	4	0	4	4	0	19	9	10	18	0	28	9	19	25	0	88	26	62	86	1	434	163	271	397
chr27	51449	21658	29791	45553	46	525	236	289	483	0	373	160	213	330	0	2	1	1	2	0	12668	5413	7255	11250	12	3	2	1	3	0	14	7	7	13	0	8	3	5	6	0	113	46	67	101	0	356	147	209	313
chr28	47564	19391	28173	42465	40	815	388	427	721	1	660	281	379	569	1	25	17	8	24	0	19718	8294	11424	16940	8	5	4	1	5	0	57	44	13	51	0	38	21	17	34	0	89	36	53	78	0	726	334	392	635
chr29	53144	20940	32204	48352	66	508	241	267	477	1	373	169	204	344	1	9	0	9	9	0	11209	4289	6920	9565	7	5	3	2	5	0	22	13	9	19	0	17	5	12	11	0	112	37	75	104	0	311	135	176	281
chr30	27491	14191	13300	24005	10	397	214	183	357	0	273	137	136	235	0	1	0	1	1	0	13756	7075	6681	11779	5	4	2	2	4	0	15	12	3	14	0	11	6	5	8	0	41	18	23	41	0	413	226	187	361
chr31	28033	13015	15018	25337	24	402	245	157	380	0	287	132	155	260	2	2	2	0	2	0	11722	5378	6344	10283	7	2	1	1	2	0	9	6	3	8	0	7	3	4	7	0	45	14	31	42	0	488	203	285	451
chrX	103543	42022	61521	92343	72	1802	803	999	1652	1	1260	496	764	1091	5	66	23	43	63	0	20293	8103	12190	18000	9	9	4	5	7	0	29	17	12	28	0	64	27	37	59	0	396	131	265	363	0	849	316	533	746
chrM	72	67	5	72	0	0	0	0	0	0	0	0	0	0	0	0	0	0	0	0	0	0	0	0	0	0	0	0	0	0	0	0	0	0	0	0	0	0	0	0	0	0	0	0	0	0	0	0	0
Total	2516282	1062434	1453848	2247875	2211	44545	21425	23120	40851	35	34895	14921	19974	31162	40	1009	483	526	943	0	903747	382685	521062	793712	507	329	203	126	306	0	1851	1111	740	1743	0	1968	846	1122	1729	4	6520	2272	4248	6119	7	39368	16536	22832	35755
[truncated: 6 more columns]
