# Supplementary material for: Whole-Genome sequencing and genetic variant analysis of a quarter Horse mare
Source: BMC Genomics. 2012 Feb 17;13:78. doi: 10.1186/1471-2164-13-78 (PMC3309927; doi:10.1186/1471-2164-13-78)
Supplement: Additional file 19 — Annotation of SNPs with minimum read depth coverage of 9X. Table describing the genic annotation of SNPs identified with minimum read depth coverage of 9X coverage. [file 1471-2164-13-78-S19.XLSX]

## Sheet: Supplementary Table 16
Supplementary Table 16. Annotation of SNPs with minimum coverage of 9 reads.
9	Total SNPs						Genic						Coding SNPs
													Total	Homozygous	Heterozygous	Novel	Complex	Synonymous					Non-Synonymous															Start/Stop SNPs
																		Total	Homozygous	Heterozygous	Novel	Complex	Non-Synonymous					Radical					Conservative					Stop Gain					Stop Loss
	Total	Homozygous	Heterozygous	Novel	Known	Complex	Total	Homozygous	Heterozygous	Novel	Known	Complex											Total	Homozygous	Heterozygous	Novel	Complex	Total	Homozygous	Heterozygous	Novel	Complex	Total	Homozygous	Heterozygous	Novel	Complex	Total	Homozygous	Heterozygous	Novel	Complex	Total	Homozygous	Heterozygous	Novel	Complex
chr1	250894	101070	149824	221021	29873	169	71410	28804	42606	62656	8754	35	3003	1046	1957	2722	2	1547	512	1035	1394	1	1436	532	904	1309	1	903	337	566	823	0	533	195	338	486	1	19	1	18	19	0	1	1	0	0	0
chr2	172051	74882	97169	150599	21452	143	51665	23396	28269	44689	6976	31	1875	839	1036	1653	0	1052	424	628	918	0	816	414	402	729	0	507	263	244	446	0	309	151	158	283	0	7	1	6	6	0	0	0	0	0	0
chr3	149187	64945	84242	135477	13710	91	43221	18910	24311	39265	3956	12	1377	630	747	1276	1	733	315	418	670	1	636	313	323	598	0	385	189	196	364	0	251	124	127	234	0	8	2	6	8	0	0	0	0	0	0
chr4	129135	49680	79455	116524	12611	69	37673	13797	23876	33478	4195	15	1193	459	734	1077	1	590	218	372	532	0	597	239	358	541	1	373	151	222	336	1	224	88	136	205	0	5	2	3	3	0	1	0	1	1	0
chr5	149673	64846	84827	135909	13764	245	38460	16014	22446	34286	4174	22	1412	538	874	1302	2	725	249	476	672	0	679	286	393	622	2	433	185	248	399	1	246	101	145	223	1	8	3	5	8	0	0	0	0	0	0
chr6	111082	46680	64402	98995	12087	66	33448	14009	19439	30026	3422	19	1681	726	955	1538	1	904	359	545	814	0	768	365	403	715	1	502	252	250	472	1	266	113	153	243	0	9	2	7	9	0	0	0	0	0	0
chr7	151745	60857	90888	136331	15414	122	41407	17653	23754	36627	4780	24	2585	1036	1549	2396	1	1324	504	820	1208	0	1243	529	714	1171	1	789	345	444	741	1	454	184	270	430	0	18	3	15	17	0	0	0	0	0	0
chr8	161144	66263	94881	144091	17053	134	39104	16259	22845	34119	4985	21	1877	763	1114	1706	2	975	374	601	872	0	890	383	507	822	2	576	246	330	534	1	314	137	177	288	1	12	6	6	12	0	0	0	0	0	0
chr9	91328	36844	54484	80769	10559	61	21884	8577	13307	19459	2425	13	554	212	342	498	0	277	93	184	248	0	275	119	156	248	0	162	72	90	144	0	113	47	66	104	0	2	0	2	2	0	0	0	0	0	0
chr10	121762	53085	68677	107947	13815	85	36518	15875	20643	32170	4348	24	2133	994	1139	1942	1	1070	444	626	974	0	1057	546	511	962	1	686	364	322	628	0	371	182	189	334	1	5	3	2	5	0	1	1	0	1	0
chr11	97284	41526	55758	83519	13765	66	39799	16871	22928	34115	5684	26	2125	927	1198	1910	3	1202	478	724	1061	0	916	446	470	843	3	573	284	289	535	1	343	162	181	308	2	5	2	3	4	0	2	1	1	2	0
chr12	107182	42667	64515	94726	12456	179	29580	11486	18094	25962	3618	24	3102	1111	1991	2862	6	1532	558	974	1410	3	1546	549	997	1429	3	996	362	634	918	3	550	187	363	511	0	23	3	20	22	0	1	1	0	1	0
chr13	100137	48379	51758	88078	12059	86	33966	15134	18832	29393	4573	26	1698	841	857	1542	1	852	401	451	767	0	834	433	401	764	1	504	252	252	466	1	330	181	149	298	0	11	6	5	10	0	1	1	0	1	0
chr14	107644	43423	64221	95064	12580	90	25389	10692	14697	21884	3505	11	1063	454	609	980	1	526	200	326	478	0	530	253	277	495	1	322	150	172	304	1	208	103	105	191	0	7	1	6	7	0	0	0	0	0	0
chr15	120416	48428	71988	104731	15685	70	27872	11565	16307	23931	3941	10	883	401	482	763	0	480	198	282	407	0	398	203	195	351	0	256	129	127	225	0	142	74	68	126	0	5	0	5	5	0	0	0	0	0	0
chr16	112734	47907	64827	99049	13685	51	39118	16751	22367	34184	4934	18	1088	506	582	974	0	585	250	335	522	0	497	255	242	446	0	308	166	142	275	0	189	89	100	171	0	6	1	5	6	0	0	0	0	0	0
chr17	81990	35399	46591	76250	5740	39	18123	7919	10204	16780	1343	12	389	166	223	360	0	201	84	117	183	0	184	82	102	173	0	106	48	58	100	0	78	34	44	73	0	4	0	4	4	0	0	0	0	0	0
chr18	95943	37428	58515	85596	10347	58	23522	9574	13948	21232	2290	12	575	238	337	502	0	326	123	203	282	0	247	114	133	218	0	156	71	85	137	0	91	43	48	81	0	2	1	1	2	0	0	0	0	0	0
chr19	80106	38108	41998	72948	7158	55	20823	9405	11418	18580	2243	10	533	221	312	481	0	249	100	149	217	0	282	121	161	262	0	170	69	101	157	0	112	52	60	105	0	2	0	2	2	0	0	0	0	0	0
chr20	124616	49200	75416	113915	10701	198	29467	12240	17227	26608	2859	55	1963	806	1157	1871	3	966	391	575	914	1	980	412	568	940	2	604	257	347	574	1	376	155	221	366	1	17	3	14	17	0	0	0	0	0	0
chr21	70242	30996	39246	63466	6776	46	16668	7107	9561	15112	1556	5	828	419	409	788	0	388	189	199	366	0	433	225	208	416	0	277	141	136	265	0	156	84	72	151	0	7	5	2	6	0	0	0	0	0	0
chr22	81836	34459	47377	70776	11060	31	23929	8548	15381	20586	3343	7	887	354	533	777	0	480	175	305	421	0	403	178	225	352	0	269	125	144	232	0	134	53	81	120	0	4	1	3	4	0	0	0	0	0	0
chr23	72670	30200	42470	65568	7102	48	15941	6498	9443	14418	1523	8	612	222	390	562	1	312	94	218	293	1	299	128	171	268	0	190	82	108	172	0	109	46	63	96	0	1	0	1	1	0	0	0	0	0	0
chr24	79796	33579	46217	71006	8790	89	20357	8478	11879	17477	2880	16	810	340	470	719	2	394	157	237	344	0	413	183	230	372	2	248	114	134	225	1	165	69	96	147	1	3	0	3	3	0	0	0	0	0	0
chr25	64641	32165	32476	56271	8370	40	23378	11152	12226	19990	3388	12	1154	565	589	1019	0	621	259	362	540	0	530	305	225	476	0	339	210	129	302	0	191	95	96	174	0	3	1	2	3	0	0	0	0	0	0
chr26	60825	25087	35738	55190	5635	60	11376	4554	6822	10173	1203	7	429	156	273	391	0	230	80	150	212	0	194	76	118	174	0	118	46	72	108	0	76	30	46	66	0	4	0	4	4	0	1	0	1	1	0
chr27	60807	25465	35342	54017	6790	57	12189	5125	7064	10829	1360	12	351	141	210	309	0	171	70	101	146	0	180	71	109	163	0	115	42	73	106	0	65	29	36	57	0	0	0	0	0	0	0	0	0	0	0
chr28	66153	27045	39108	58486	7667	47	19607	8232	11375	16862	2745	8	715	329	386	625	0	373	169	204	324	0	341	160	181	300	0	212	99	113	188	0	129	61	68	112	0	1	0	1	1	0	0	0	0	0	0
chr29	61984	24338	37646	55907	6077	72	10861	4143	6718	9285	1576	6	307	136	171	278	0	149	60	89	130	0	155	75	80	145	0	104	54	50	96	0	51	21	30	49	0	3	1	2	3	0	0	0	0	0	0
chr30	39306	20173	19133	34089	5217	14	13316	6829	6487	11412	1904	5	401	221	180	351	0	225	117	108	197	0	175	103	72	153	0	102	63	39	88	0	73	40	33	65	0	1	1	0	1	0	0	0	0	0	0
chr31	38678	17843	20835	34700	3978	33	11585	5262	6323	10187	1398	8	492	202	290	455	1	241	97	144	219	1	245	104	141	230	0	157	65	92	148	0	88	39	49	82	0	6	1	5	6	0	0	0	0	0	0
chrX	118620	47626	70994	105835	12785	79	19965	7853	12112	17750	2215	8	835	307	528	736	1	371	132	239	325	0	454	173	281	401	1	321	123	198	288	1	133	50	83	113	0	10	2	8	10	0	0	0	0	0	0
chrM	71	66	5	71	0	0	0	0	0	0	0	0	0	0	0	0	0	0	0	0	0	0	0	0	0	0	0	0	0	0	0	0	0	0	0	0	0	0	0	0	0	0	0	0	0	0	0
Total	3331682	1400659	1931023	2966921	364761	2693	901621	378712	522909	793525	108096	522	38930	16306	22624	35365	30	20071	7874	12197	18060	8	18633	8375	10258	17088	22	11763	5356	6407	10796	14	6870	3019	3851	6292	8	218	52	166	210	0	8	5	3	7	0
