# Supplementary material for: Whole-Genome sequencing and genetic variant analysis of a quarter Horse mare
Source: BMC Genomics. 2012 Feb 17;13:78. doi: 10.1186/1471-2164-13-78 (PMC3309927; doi:10.1186/1471-2164-13-78)
Supplement: Additional file 20 — Annotation of SNPs with minimum read depth coverage of 9X relative to the Ensembl gene annotation. Table describing the intergenic and genic location of SNPs identified with minimum read depth coverage of 9X coverage. [file 1471-2164-13-78-S20.XLSX]

## Sheet: Supplementary Table 17
Supplementary Table 17. Location of SNPs with minimum coverage of 9 reads in Ensembl gene annotation.
9	SNP Locations (Ensembl)
	Intergenic					Intergenic (Upstream w/in 1kb)					Intergenic (Downstream w/in 1kb)					Intergenic (Up/Down w/in 1kb)					Intronic					Splicing (w/in 2bp of Splice Site)					5' UTR					3' UTR					Non-Coding Exon					Coding Exon
	Total	Homozygous	Heterozygous	Novel	Complex	Total	Homozygous	Heterozygous	Novel	Complex	Total	Homozygous	Heterozygous	Novel	Complex	Total	Homozygous	Heterozygous	Novel	Complex	Total	Homozygous	Heterozygous	Novel	Complex	Total	Homozygous	Heterozygous	Novel	Complex	Total	Homozygous	Heterozygous	Novel	Complex	Total	Homozygous	Heterozygous	Novel	Complex	Total	Homozygous	Heterozygous	Novel	Complex	Total	Homozygous	Heterozygous	Novel
chr1	173646	69707	103939	153067	131	3193	1479	1714	2961	0	2567	1037	1530	2262	3	78	43	35	75	0	67560	27408	40152	59152	33	25	13	12	24	0	155	90	65	146	0	129	54	75	106	0	538	193	345	506	0	2947	1024	1923	2671
chr2	116546	49722	66824	102455	110	2193	1031	1162	1997	0	1598	714	884	1413	2	49	19	30	45	0	49282	22358	26924	42569	31	13	11	2	12	0	116	48	68	112	0	135	67	68	113	0	244	73	171	230	0	1837	818	1019	1620
chr3	102980	44549	58431	93468	74	1744	947	797	1610	4	1224	529	695	1116	1	18	10	8	18	0	41353	18080	23273	37537	11	9	6	3	8	0	74	43	31	66	0	70	25	45	64	0	338	126	212	314	0	1346	609	737	1247
chr4	88512	34581	53931	80418	54	1657	789	868	1476	0	1253	496	757	1112	0	40	17	23	40	0	36055	13182	22873	31998	14	9	5	4	8	0	54	33	21	52	0	47	23	24	41	0	315	95	220	302	0	1174	454	720	1062
chr5	107800	47305	60495	98482	220	1876	894	982	1733	3	1506	616	890	1379	0	31	17	14	29	0	36545	15278	21267	32509	20	9	4	5	9	0	107	58	49	102	0	98	39	59	85	0	289	97	192	279	0	1391	531	860	1281
chr6	74736	31352	43384	66322	46	1664	804	860	1554	1	1207	506	701	1074	0	27	9	18	19	0	31465	13158	18307	28208	18	8	5	3	7	0	74	34	40	73	0	72	28	44	62	0	148	58	90	138	0	1658	714	944	1515
chr7	106540	41606	64934	96221	94	2113	922	1191	1930	2	1650	661	989	1521	2	35	15	20	32	0	38295	16404	21891	33738	23	19	11	8	17	0	99	58	41	94	0	111	45	66	97	0	298	99	199	285	0	2548	1016	1532	2360
chr8	118116	48288	69828	106376	105	2009	945	1064	1839	3	1878	762	1116	1721	5	37	9	28	36	0	36889	15359	21530	32092	18	10	2	8	10	0	81	57	24	79	0	65	20	45	54	0	182	58	124	178	1	1848	748	1100	1679
chr9	67893	27581	40312	59869	48	1019	478	541	955	0	511	203	308	465	0	21	5	16	21	0	21117	8288	12829	18762	13	4	1	3	4	0	27	17	10	26	0	20	7	13	18	0	162	52	110	151	0	543	205	338	489
chr10	81616	35441	46175	72478	59	2016	975	1041	1846	0	1581	776	805	1425	2	31	18	13	28	0	34011	14701	19310	29880	23	25	17	8	24	0	56	31	25	52	0	89	52	37	83	0	204	80	124	189	0	2080	960	1120	1895
chr11	54033	23023	31010	46372	40	1842	946	896	1689	0	1527	641	886	1273	0	83	45	38	70	0	37354	15774	21580	31917	23	24	17	7	22	0	98	59	39	96	0	84	43	41	71	0	114	51	63	99	0	2081	900	1181	1873
chr12	73159	29263	43896	64793	137	2197	966	1231	1961	10	2177	924	1253	1949	8	69	28	41	61	0	25686	10039	15647	22361	16	12	9	3	9	0	52	34	18	51	0	55	22	33	47	0	673	271	402	632	2	3068	1097	1971	2831
chr13	63697	31893	31804	56440	58	1299	710	589	1190	1	1141	617	524	1022	1	34	25	9	33	0	32028	14183	17845	27629	24	10	6	4	9	0	56	35	21	48	0	48	19	29	41	1	126	50	76	124	0	1669	826	843	1516
chr14	79919	31733	48186	71025	78	1379	623	756	1298	0	938	367	571	838	1	19	8	11	19	0	23990	10117	13873	20589	10	14	12	2	14	0	65	43	22	56	0	67	21	46	59	0	190	45	145	186	0	1048	448	600	969
chr15	90114	35778	54336	78651	60	1414	657	757	1258	0	991	414	577	867	0	25	14	11	24	0	26593	11006	15587	22800	10	15	10	5	13	0	95	57	38	89	0	80	37	43	73	0	206	54	152	193	0	867	392	475	750
chr16	71613	30199	41414	63083	32	1091	540	551	1006	0	900	410	490	765	1	12	7	5	11	0	37753	16120	21633	32961	18	7	4	3	7	0	58	40	18	54	0	82	35	47	72	0	130	46	84	116	0	1074	503	571	961
chr17	62678	26934	35744	58359	27	724	351	373	680	0	451	189	262	418	0	14	6	8	13	0	17523	7676	9847	16219	12	2	1	1	2	0	27	14	13	26	0	28	10	18	23	0	154	52	102	150	0	382	163	219	354
chr18	70944	27172	43772	63030	45	852	414	438	787	1	622	268	354	544	0	3	0	3	3	0	22633	9207	13426	20442	11	7	5	2	6	0	44	27	17	43	0	35	18	17	32	1	228	79	149	207	0	563	235	328	493
chr19	57725	27994	29731	52940	45	902	418	484	836	0	627	282	345	563	0	29	9	20	29	0	20020	9067	10953	17851	9	6	3	3	5	0	35	25	10	32	0	36	18	18	33	0	193	71	122	178	1	527	218	309	475
chr20	91706	35539	56167	84065	141	1763	742	1021	1665	1	1597	636	961	1495	1	83	43	40	82	0	27065	11258	15807	24322	50	19	10	9	18	0	80	44	36	77	0	188	76	112	180	2	152	46	106	140	0	1924	785	1139	1835
chr21	51946	23039	28907	46835	41	933	509	424	861	0	676	330	346	639	0	19	11	8	19	0	15594	6580	9014	14090	3	7	6	1	7	0	31	21	10	31	0	22	12	10	19	0	186	69	117	177	2	810	407	403	771
chr22	56035	25148	30887	48569	23	1064	461	603	942	1	795	294	501	666	0	13	8	5	13	0	22889	8128	14761	19672	7	9	7	2	9	0	42	18	24	39	0	62	27	35	52	0	40	14	26	37	0	862	345	517	755
chr23	55355	23163	32192	49890	38	717	304	413	660	0	657	235	422	600	2	0	0	0	0	0	15159	6203	8956	13698	7	5	3	2	5	0	31	25	6	28	0	24	9	15	22	0	110	36	74	103	0	594	213	381	545
chr24	57687	24278	33409	51931	72	916	481	435	844	1	775	321	454	698	0	61	21	40	56	0	19417	8074	11343	16644	14	3	2	1	3	0	40	30	10	39	0	29	13	16	20	0	58	19	39	52	0	800	336	464	709
chr25	39301	19960	19341	34532	27	1112	606	506	1001	1	821	423	398	725	0	29	24	5	23	0	22036	10500	11536	18796	12	9	8	1	8	0	40	24	16	35	0	51	27	24	47	0	88	28	60	85	0	1139	555	584	1005
chr26	48317	20039	28278	44010	52	614	288	326	553	0	510	203	307	446	1	8	3	5	8	0	10820	4355	6465	9659	6	4	0	4	4	0	19	9	10	18	0	23	8	15	21	0	81	26	55	80	1	423	155	268	387
chr27	47772	19968	27804	42418	45	502	225	277	461	0	342	146	196	307	0	2	1	1	2	0	11709	4930	6779	10406	12	2	2	0	2	0	13	6	7	12	0	7	3	4	5	0	107	43	64	95	0	345	141	204	304
chr28	45116	18166	26950	40374	37	781	371	410	689	1	624	259	365	537	1	25	17	8	24	0	18711	7802	10909	16076	8	5	4	1	5	0	54	41	13	49	0	36	20	16	32	0	86	36	50	75	0	705	323	382	617
chr29	50272	19797	30475	45830	64	492	234	258	461	1	352	164	188	324	1	7	0	7	7	0	10406	3950	6456	8875	6	5	3	2	5	0	22	13	9	19	0	16	4	12	11	0	105	37	68	97	0	300	131	169	271
chr30	25366	13026	12340	22128	9	370	195	175	331	0	253	123	130	217	0	1	0	1	1	0	12850	6572	6278	11000	5	3	2	1	3	0	15	12	3	14	0	9	5	4	6	0	38	17	21	38	0	395	219	176	345
chr31	26428	12214	14214	23895	23	383	234	149	363	0	280	131	149	253	2	2	2	0	2	0	11031	5037	5994	9674	7	2	1	1	2	0	9	6	3	8	0	7	3	4	7	0	44	13	31	41	0	484	201	283	447
chrX	95685	38517	57168	85416	66	1721	773	948	1581	1	1185	462	723	1027	4	64	21	43	61	0	18658	7378	11280	16580	7	9	4	5	7	0	28	16	12	27	0	62	27	35	57	0	373	121	252	343	0	820	298	522	721
chrM	71	66	5	71	0	0	0	0	0	0	0	0	0	0	0	0	0	0	0	0	0	0	0	0	0	0	0	0	0	0	0	0	0	0	0	0	0	0	0	0	0	0	0	0	0	0	0	0	0
Total	2353324	987041	1366283	2103813	2101	42552	20312	22240	39018	32	33216	14139	19077	29661	38	969	455	514	904	0	852497	358172	494325	748706	481	310	194	116	288	0	1797	1068	729	1693	0	1887	817	1070	1653	4	6200	2155	4045	5820	7	38252	15970	22282	34753
[truncated: 6 more columns]
