# Supplementary material for: Whole-Genome sequencing and genetic variant analysis of a quarter Horse mare
Source: BMC Genomics. 2012 Feb 17;13:78. doi: 10.1186/1471-2164-13-78 (PMC3309927; doi:10.1186/1471-2164-13-78)
Supplement: Additional file 21 — Annotation of SNPs with minimum read depth coverage of 10X. Table describing the genic annotation of SNPs identified with minimum read depth coverage of 10X coverage. [file 1471-2164-13-78-S21.XLSX]

## Sheet: Supplementary Table 18
Supplementary Table 18. Annotation of SNPs with minimum coverage of 10 reads.
10	Total SNPs						Genic						Coding SNPs
													Total	Homozygous	Heterozygous	Novel	Complex	Synonymous					Non-Synonymous															Start/Stop SNPs
																		Total	Homozygous	Heterozygous	Novel	Complex	Non-Synonymous					Radical					Conservative					Stop Gain					Stop Loss
	Total	Homozygous	Heterozygous	Novel	Known	Complex	Total	Homozygous	Heterozygous	Novel	Known	Complex											Total	Homozygous	Heterozygous	Novel	Complex	Total	Homozygous	Heterozygous	Novel	Complex	Total	Homozygous	Heterozygous	Novel	Complex	Total	Homozygous	Heterozygous	Novel	Complex	Total	Homozygous	Heterozygous	Novel	Complex
chr1	237652	93001	144651	209591	28061	162	67893	26671	41222	59602	8291	32	2912	991	1921	2643	2	1508	487	1021	1362	1	1384	502	882	1262	1	864	315	549	789	0	520	187	333	473	1	19	1	18	19	0	1	1	0	0	0
chr2	164094	69963	94131	143773	20321	139	49643	22141	27502	42974	6669	31	1847	822	1025	1627	0	1040	419	621	907	0	800	402	398	714	0	500	258	242	440	0	300	144	156	274	0	7	1	6	6	0	0	0	0	0	0
chr3	140451	59406	81045	127682	12769	87	41203	17620	23583	37443	3760	11	1350	613	737	1252	1	720	306	414	660	1	622	305	317	584	0	374	183	191	353	0	248	122	126	231	0	8	2	6	8	0	0	0	0	0	0
chr4	121097	44978	76119	109394	11703	68	35329	12422	22907	31407	3922	15	1160	435	725	1047	1	576	207	369	519	0	578	226	352	524	1	359	141	218	324	1	219	85	134	200	0	5	2	3	3	0	1	0	1	1	0
chr5	141998	60175	81823	129082	12916	242	36358	14748	21610	32413	3945	22	1375	525	850	1268	2	704	243	461	651	0	663	279	384	609	2	421	180	241	390	1	242	99	143	219	1	8	3	5	8	0	0	0	0	0	0
chr6	104915	42892	62023	93677	11238	63	31791	13001	18790	28574	3217	17	1639	703	936	1499	1	883	344	539	793	0	748	357	391	698	1	488	248	240	460	1	260	109	151	238	0	8	2	6	8	0	0	0	0	0	0
chr7	144207	56245	87962	129677	14530	122	39690	16556	23134	35121	4569	24	2517	996	1521	2335	1	1303	490	813	1189	0	1196	503	693	1129	1	759	326	433	713	1	437	177	260	416	0	18	3	15	17	0	0	0	0	0	0
chr8	154239	61886	92353	137982	16257	131	37590	15284	22306	32781	4809	20	1857	750	1107	1687	2	962	364	598	859	0	883	380	503	816	2	570	243	327	529	1	313	137	176	287	1	12	6	6	12	0	0	0	0	0	0
chr9	85190	33194	51996	75580	9610	58	20511	7776	12735	18307	2204	12	535	199	336	481	0	268	86	182	239	0	265	113	152	240	0	155	69	86	139	0	110	44	66	101	0	2	0	2	2	0	0	0	0	0	0
chr10	115332	49008	66324	102305	13027	82	34961	14854	20107	30805	4156	23	2080	963	1117	1894	1	1051	433	618	957	0	1024	527	497	932	1	669	355	314	612	0	355	172	183	320	1	4	2	2	4	0	1	1	0	1	0
chr11	94100	39468	54632	80812	13288	64	38603	16113	22490	33091	5512	26	2089	904	1185	1879	3	1184	467	717	1045	0	899	435	464	829	3	559	275	284	524	1	340	160	180	305	2	4	1	3	3	0	2	1	1	2	0
chr12	103453	40549	62904	91565	11888	175	28997	11109	17888	25476	3521	24	3052	1093	1959	2819	6	1512	552	960	1391	3	1516	537	979	1405	3	977	354	623	903	3	539	183	356	502	0	23	3	20	22	0	1	1	0	1	0
chr13	97391	46631	50760	85796	11595	85	33133	14599	18534	28692	4441	25	1675	825	850	1523	1	840	393	447	758	0	823	425	398	754	1	496	246	250	458	1	327	179	148	296	0	11	6	5	10	0	1	1	0	1	0
chr14	101505	39667	61838	89689	11816	89	24064	9815	14249	20749	3315	11	1035	434	601	955	1	516	194	322	469	0	512	239	273	479	1	310	141	169	293	1	202	98	104	186	0	7	1	6	7	0	0	0	0	0	0
chr15	113741	44368	69373	99061	14680	69	26526	10724	15802	22779	3747	10	846	375	471	731	0	463	187	276	392	0	378	188	190	334	0	244	122	122	215	0	134	66	68	119	0	5	0	5	5	0	0	0	0	0	0
chr16	106683	44195	62488	93863	12820	49	37218	15561	21657	32556	4662	17	1065	494	571	952	0	574	243	331	512	0	485	250	235	434	0	300	163	137	267	0	185	87	98	167	0	6	1	5	6	0	0	0	0	0	0
chr17	76113	31847	44266	70744	5369	38	17018	7225	9793	15730	1288	12	377	160	217	348	0	195	81	114	177	0	178	79	99	167	0	102	46	56	96	0	76	33	43	71	0	4	0	4	4	0	0	0	0	0	0
chr18	89308	33441	55867	79576	9732	57	21886	8552	13334	19735	2151	12	546	219	327	475	0	309	110	199	267	0	235	108	127	206	0	150	66	84	131	0	85	42	43	75	0	2	1	1	2	0	0	0	0	0	0
chr19	74797	34794	40003	68221	6576	52	19483	8552	10931	17413	2070	9	514	210	304	465	0	238	95	143	207	0	274	115	159	256	0	165	66	99	153	0	109	49	60	103	0	2	0	2	2	0	0	0	0	0	0
chr20	117496	44843	72653	107497	9999	188	27723	11138	16585	25027	2696	51	1914	769	1145	1824	3	943	371	572	892	1	954	395	559	915	2	591	249	342	562	1	363	146	217	353	1	17	3	14	17	0	0	0	0	0	0
chr21	65810	28255	37555	59587	6223	45	15709	6518	9191	14275	1434	5	814	407	407	774	0	384	187	197	362	0	423	215	208	406	0	269	133	136	257	0	154	82	72	149	0	7	5	2	6	0	0	0	0	0	0
chr22	78815	32505	46310	68267	10548	31	23156	8108	15048	19953	3203	7	877	347	530	769	0	474	172	302	417	0	399	174	225	348	0	267	123	144	230	0	132	51	81	118	0	4	1	3	4	0	0	0	0	0	0
chr23	68243	27503	40740	61654	6589	48	14960	5916	9044	13548	1412	8	597	214	383	550	1	305	91	214	287	1	291	123	168	262	0	184	78	106	168	0	107	45	62	94	0	1	0	1	1	0	0	0	0	0	0
chr24	76510	31609	44901	68217	8293	89	19484	7951	11533	16754	2730	16	799	335	464	708	2	389	156	233	339	0	408	179	229	367	2	244	110	134	221	1	164	69	95	146	1	2	0	2	2	0	0	0	0	0	0
chr25	62005	30359	31646	54016	7989	40	22576	10615	11961	19316	3260	12	1126	546	580	997	0	608	253	355	531	0	515	292	223	463	0	328	200	128	293	0	187	92	95	170	0	3	1	2	3	0	0	0	0	0	0
chr26	57522	23018	34504	52258	5264	59	10937	4281	6656	9778	1159	7	417	147	270	381	0	224	75	149	207	0	188	72	116	169	0	116	45	71	106	0	72	27	45	63	0	4	0	4	4	0	1	0	1	1	0
chr27	57187	23293	33894	50900	6287	57	11397	4637	6760	10127	1270	12	337	134	203	296	0	165	67	98	141	0	172	67	105	155	0	110	41	69	101	0	62	26	36	54	0	0	0	0	0	0	0	0	0	0	0
chr28	63272	25124	38148	56016	7256	46	18797	7707	11090	16187	2610	8	695	316	379	606	0	367	164	203	319	0	327	152	175	286	0	201	93	108	177	0	126	59	67	109	0	1	0	1	1	0	0	0	0	0	0
chr29	59026	22712	36314	53341	5685	72	10176	3762	6414	8712	1464	6	297	132	165	268	0	145	58	87	126	0	149	73	76	139	0	100	53	47	92	0	49	20	29	47	0	3	1	2	3	0	0	0	0	0	0
chr30	36903	18483	18420	32021	4882	13	12520	6266	6254	10726	1794	5	389	211	178	339	0	219	113	106	191	0	169	97	72	147	0	97	58	39	83	0	72	39	33	64	0	1	1	0	1	0	0	0	0	0	0
chr31	36807	16598	20209	33049	3758	32	11050	4914	6136	9737	1313	8	485	195	290	451	1	236	92	144	216	1	243	102	141	229	0	156	64	92	147	0	87	38	49	82	0	6	1	5	6	0	0	0	0	0	0
chrX	111160	43298	67862	99403	11757	77	18641	7074	11567	16612	2029	8	811	293	518	714	1	362	126	236	317	0	439	165	274	387	1	309	116	193	277	1	130	49	81	110	0	10	2	8	10	0	0	0	0	0	0
chrM	71	66	5	71	0	0	0	0	0	0	0	0	0	0	0	0	0	0	0	0	0	0	0	0	0	0	0	0	0	0	0	0	0	0	0	0	0	0	0	0	0	0	0	0	0	0	0
Total	3157093	1293374	1863719	2814367	342726	2629	859023	352210	506813	756400	102623	506	38029	15757	22272	34557	30	19667	7626	12041	17699	8	18140	8076	10064	16645	22	11434	5160	6274	10503	14	6706	2916	3790	6142	8	214	50	164	206	0	8	5	3	7	0
