# Supplementary material for: Whole-Genome sequencing and genetic variant analysis of a quarter Horse mare
Source: BMC Genomics. 2012 Feb 17;13:78. doi: 10.1186/1471-2164-13-78 (PMC3309927; doi:10.1186/1471-2164-13-78)
Supplement: Additional file 22 — Annotation of SNPs with minimum read depth coverage of 10X relative to the Ensembl gene annotation. Table describing the intergenic and genic location of SNPs identified with minimum read depth coverage of 10X coverage. [file 1471-2164-13-78-S22.XLSX]

## Sheet: Supplementary Table 19
Supplementary Table 19. Location of SNPs with minimum coverage of 10 reads in Ensembl gene annotation.
10 X	SNP Locations (Ensembl)
	Intergenic					Intergenic (Upstream w/in 1kb)					Intergenic (Downstream w/in 1kb)					Intergenic (Up/Down w/in 1kb)					Intronic					Splicing (w/in 2bp of Splice Site)					5' UTR					3' UTR					Non-Coding Exon					Coding Exon
	Total	Homozygous	Heterozygous	Novel	Complex	Total	Homozygous	Heterozygous	Novel	Complex	Total	Homozygous	Heterozygous	Novel	Complex	Total	Homozygous	Heterozygous	Novel	Complex	Total	Homozygous	Heterozygous	Novel	Complex	Total	Homozygous	Heterozygous	Novel	Complex	Total	Homozygous	Heterozygous	Novel	Complex	Total	Homozygous	Heterozygous	Novel	Complex	Total	Homozygous	Heterozygous	Novel	Complex	Total	Homozygous	Heterozygous	Novel
chr1	164165	63923	100242	144909	127	3066	1397	1669	2846	0	2453	969	1484	2162	3	75	41	34	72	0	64168	25347	38821	56209	30	25	13	12	24	0	152	87	65	143	0	126	53	73	103	0	510	180	330	480	0	2858	970	1888	2594
chr2	110715	46130	64585	97436	106	2129	987	1142	1942	0	1560	688	872	1378	2	47	17	30	43	0	47301	21125	26176	40893	31	13	11	2	12	0	113	46	67	109	0	132	66	66	110	0	237	71	166	223	0	1810	801	1009	1595
chr3	96369	40387	55982	87591	71	1680	890	790	1550	4	1181	499	682	1080	1	18	10	8	18	0	39380	16814	22566	35757	10	9	6	3	8	0	71	41	30	63	0	67	24	43	61	0	326	122	204	302	0	1321	594	727	1225
chr4	82945	31334	51611	75468	53	1600	757	843	1433	0	1185	450	735	1048	0	38	15	23	38	0	33767	11847	21920	29979	14	9	5	4	8	0	53	32	21	51	0	44	21	23	38	0	296	82	214	284	0	1142	431	711	1032
chr5	102367	43986	58381	93658	217	1793	844	949	1652	3	1450	580	870	1331	0	30	17	13	28	0	34496	14037	20459	30686	20	9	4	5	9	0	101	53	48	96	0	95	37	58	82	0	282	92	190	272	0	1355	519	836	1248
chr6	70341	28643	41698	62553	45	1602	764	838	1502	1	1157	477	680	1032	0	24	7	17	16	0	29862	12180	17682	26805	16	7	4	3	7	0	70	30	40	69	0	69	27	42	60	0	144	57	87	134	0	1616	691	925	1476
chr7	100925	38224	62701	91266	94	1997	846	1151	1821	2	1561	605	956	1437	2	34	14	20	32	0	36665	15354	21311	32311	23	19	11	8	17	0	97	58	39	92	0	108	43	65	95	0	284	94	190	271	0	2481	977	1504	2300
chr8	112829	44962	67867	101701	103	1950	899	1051	1784	3	1834	732	1102	1681	5	36	9	27	35	0	35408	14405	21003	30785	18	10	2	8	10	0	80	56	24	78	0	61	17	44	50	0	174	54	120	171	0	1828	735	1093	1660
chr9	63190	24772	38418	55892	46	985	455	530	922	0	483	186	297	438	0	21	5	16	21	0	19771	7504	12267	17633	12	4	1	3	4	0	27	17	10	26	0	19	6	13	17	0	155	49	106	146	0	524	192	332	472
chr10	76860	32468	44392	68308	57	1954	931	1023	1789	0	1529	739	790	1378	2	28	16	12	25	0	32525	13721	18804	28581	22	24	16	8	23	0	55	30	25	51	0	86	51	35	80	0	191	73	118	176	0	2032	932	1100	1851
chr11	52161	21805	30356	44798	38	1763	888	875	1614	0	1492	619	873	1240	0	81	43	38	69	0	36205	15047	21158	30934	23	24	17	7	22	0	94	55	39	92	0	83	43	40	70	0	108	47	61	94	0	2045	877	1168	1842
chr12	70184	27604	42580	62267	135	2115	920	1195	1891	9	2090	889	1201	1872	7	67	27	40	59	0	25166	9688	15478	21928	16	11	8	3	8	0	52	34	18	51	0	52	20	32	45	0	664	266	398	625	2	3018	1079	1939	2788
chr13	61839	30718	31121	54907	58	1266	686	580	1162	1	1120	604	516	1003	1	33	24	9	32	0	31224	13668	17556	26953	23	9	5	4	8	0	53	33	20	45	0	48	19	29	41	1	124	49	75	122	0	1646	810	836	1497
chr14	75205	28921	46284	66880	77	1323	580	743	1246	0	894	343	551	795	1	19	8	11	19	0	22700	9266	13434	19485	10	13	11	2	13	0	64	43	21	55	0	64	18	46	57	0	188	43	145	184	0	1022	429	593	946
chr15	84874	32623	52251	74209	59	1363	621	742	1216	0	953	386	567	833	0	25	14	11	24	0	25303	10202	15101	21699	10	14	9	5	12	0	92	55	37	86	0	78	36	42	71	0	193	47	146	180	0	830	366	464	718
chr16	67549	27738	39811	59602	31	1043	503	540	962	0	861	386	475	732	1	12	7	5	11	0	35884	14945	20939	31363	17	6	3	3	6	0	57	39	18	53	0	82	35	47	72	0	124	45	79	110	0	1051	491	560	939
chr17	57959	24111	33848	53950	26	700	338	362	658	0	422	167	255	393	0	14	6	8	13	0	16441	6994	9447	15192	12	2	1	1	2	0	27	14	13	26	0	25	8	17	20	0	146	48	98	142	0	370	157	213	342
chr18	66025	24255	41770	58581	44	801	382	419	739	1	593	252	341	518	0	3	0	3	3	0	21038	8214	12824	18983	11	7	5	2	6	0	40	23	17	39	0	35	18	17	32	1	220	73	147	200	0	534	216	318	466
chr19	53837	25580	28257	49451	43	854	394	460	796	0	594	259	335	532	0	29	9	20	29	0	18707	8231	10476	16706	8	6	3	3	5	0	35	25	10	32	0	36	18	18	33	0	185	65	120	172	1	508	207	301	459
chr20	86503	32398	54105	79387	135	1684	689	995	1591	1	1507	579	928	1414	1	79	39	40	78	0	25389	10207	15182	22807	46	19	10	9	18	0	75	39	36	72	0	181	72	109	173	2	145	41	104	133	0	1875	748	1127	1788
chr21	48536	20927	27609	43850	40	897	484	413	828	0	651	316	335	617	0	17	10	7	17	0	14664	6013	8651	13280	3	7	6	1	7	0	26	16	10	26	0	21	11	10	18	0	177	65	112	170	2	797	396	401	758
chr22	53851	23670	30181	46743	23	1029	440	589	914	1	767	280	487	645	0	12	7	5	12	0	22131	7699	14432	19051	7	9	7	2	9	0	41	17	24	38	0	62	27	35	52	0	36	11	25	34	0	852	338	514	747
chr23	51960	21076	30884	46896	38	685	286	399	629	0	638	225	413	581	2	0	0	0	0	0	14202	5636	8566	12849	7	5	3	2	5	0	30	24	6	27	0	22	8	14	20	0	104	31	73	97	0	579	205	374	533
chr24	55328	22869	32459	49909	72	893	463	430	823	1	746	306	440	677	0	59	20	39	54	0	18558	7555	11003	15934	14	3	2	1	3	0	38	28	10	37	0	28	12	16	20	0	58	19	39	52	0	789	331	458	698
chr25	37528	18735	18793	33007	27	1075	580	495	967	1	797	405	392	703	0	29	24	5	23	0	21273	9987	11286	18155	12	9	8	1	8	0	38	22	16	33	0	49	26	23	45	0	81	26	55	78	0	1111	536	575	983
chr26	45488	18264	27224	41503	51	596	276	320	537	0	493	194	299	432	1	8	3	5	8	0	10402	4095	6307	9283	6	4	0	4	4	0	18	8	10	17	0	21	7	14	19	0	75	24	51	74	1	411	146	265	377
chr27	44995	18314	26681	40048	45	480	214	266	439	0	314	128	186	285	0	1	0	1	1	0	10938	4452	6486	9723	12	2	2	0	2	0	13	6	7	12	0	6	3	3	4	0	101	40	61	90	0	331	134	197	291
chr28	43088	16801	26287	38619	36	759	353	406	667	1	605	248	357	521	1	23	15	8	22	0	17930	7298	10632	15428	8	5	4	1	5	0	49	36	13	44	0	35	19	16	31	0	83	34	49	73	0	686	311	375	599
chr29	48031	18567	29464	43866	64	476	227	249	445	1	336	156	180	311	1	7	0	7	7	0	9743	3578	6165	8324	6	3	2	1	3	0	22	13	9	19	0	15	4	11	10	0	96	33	63	88	0	290	127	163	261
chr30	23787	11916	11871	20772	8	356	187	169	317	0	239	114	125	205	0	1	0	1	1	0	12072	6024	6048	10331	5	3	2	1	3	0	15	12	3	14	0	7	3	4	5	0	34	14	20	34	0	384	210	174	334
chr31	25114	11332	13782	22713	22	370	226	144	352	0	271	124	147	245	2	2	2	0	2	0	10503	4696	5807	9228	7	2	1	1	2	0	9	6	3	8	0	7	3	4	7	0	44	13	31	41	0	477	194	283	443
chrX	89673	35050	54623	80230	64	1664	734	930	1532	1	1125	422	703	975	4	57	18	39	54	0	17388	6626	10762	15489	7	8	3	5	7	0	27	16	11	26	0	57	25	32	53	0	350	111	239	323	0	799	287	512	702
chrM	71	66	5	71	0	0	0	0	0	0	0	0	0	0	0	0	0	0	0	0	0	0	0	0	0	0	0	0	0	0	0	0	0	0	0	0	0	0	0	0	0	0	0	0	0	0	0	0	0
Total	2224292	908169	1316123	1991041	2055	40948	19241	21707	37566	31	31901	13327	18574	28494	37	929	427	502	866	0	811204	332455	478749	712764	466	300	185	115	280	0	1734	1014	720	1630	0	1821	780	1041	1594	4	5935	2019	3916	5575	6	37372	15437	21935	33964
[truncated: 6 more columns]
