# Supplementary material for: Whole-Genome sequencing and genetic variant analysis of a quarter Horse mare
Source: BMC Genomics. 2012 Feb 17;13:78. doi: 10.1186/1471-2164-13-78 (PMC3309927; doi:10.1186/1471-2164-13-78)
Supplement: Additional file 23 — Genes affected by SNPs with minimum read depth coverage of 10X. Table describing the number of genes identified with SNPs, including the annotation of the SNPs within the genetic elements. [file 1471-2164-13-78-S23.XLSX]

## Sheet: Supplementary Table 20
Supplementary Table 20. Genes affected by SNPs with minimum depth of 10 reads.
Horse 10X SNP Gene Anlaysis - Number of Genes With Variants by SNP Location
	All SNPs	Intergenic	Intergenic (Upstream w/in 1kb)	Intergenic (Downstream w/in 1kb)	Intergenic (Up/Down w/in 1kb)	Genic	Intronic	Splicing (w/in 2bp of Splice Site)	5' UTR	3' UTR	Non-Coding Exon	Coding Exon	Exonic (w/in 2bp Splice Site)	Coding	Synonymous	Stop Gain	Stop Loss	Nonsynonymous	Radical	Conservative
chr1	2010	1637	1051	866	26	1593	1202	25	86	91	182	820	50	827	602	13	1	561	420	314
chr2	1244	1035	733	604	23	1069	879	13	74	89	97	597	37	602	471	6	0	369	291	197
chr3	1053	896	562	449	7	841	665	9	49	42	108	410	25	412	318	8	0	257	201	148
chr4	960	816	531	397	14	749	523	8	41	37	111	371	17	373	277	5	1	249	201	147
chr5	1173	922	581	447	20	980	767	9	64	70	95	486	20	492	339	6	0	302	223	156
chr6	1070	881	566	482	13	915	719	7	43	50	70	519	21	521	406	8	0	323	242	177
chr7	1413	1168	695	585	18	1152	745	17	53	64	110	736	33	737	565	17	0	482	386	265
chr8	859	731	489	422	10	693	580	10	49	42	55	409	27	412	327	12	0	266	219	151
chr9	601	503	316	206	6	444	334	4	14	15	71	181	10	184	134	2	0	112	74	77
chr10	1177	921	623	526	17	983	768	22	34	61	91	585	44	591	434	4	1	398	309	218
chr11	1152	829	617	552	27	1023	859	23	64	62	51	608	44	613	493	4	2	384	296	225
chr12	725	551	423	393	26	626	392	11	32	38	67	432	33	433	352	22	1	319	261	210
chr13	697	496	383	358	15	630	533	8	31	38	34	412	27	417	323	10	1	288	219	185
chr14	824	692	439	302	10	641	496	11	42	38	74	295	12	296	212	6	0	195	148	113
chr15	796	666	442	360	13	654	526	14	50	38	76	304	15	308	230	5	0	196	148	102
chr16	820	648	411	363	9	683	546	6	39	51	69	369	14	370	272	6	0	229	162	126
chr17	487	413	249	189	7	349	250	2	18	11	66	156	7	159	107	4	0	99	70	54
chr18	580	508	262	228	3	435	321	6	21	24	80	176	11	179	132	2	0	108	81	56
chr19	518	443	282	245	10	425	317	6	25	27	66	197	5	198	141	2	0	126	91	76
chr20	811	648	464	397	31	674	490	15	42	71	64	427	34	428	349	16	0	297	241	186
chr21	481	398	248	211	11	383	277	6	20	16	60	189	13	190	144	6	0	131	108	78
chr22	589	487	325	294	7	505	427	9	27	42	25	294	22	296	220	4	0	182	139	96
chr23	392	350	210	178	0	286	217	4	18	17	38	157	15	157	119	1	0	110	85	63
chr24	497	390	272	218	29	373	301	2	14	24	29	210	9	211	161	2	0	142	104	92
chr25	579	465	330	275	6	500	371	9	25	39	35	308	12	309	253	3	0	203	165	109
chr26	285	262	170	153	3	218	155	3	9	15	30	117	5	117	90	3	1	77	56	48
chr27	267	226	129	98	1	224	161	1	9	5	37	105	6	107	70	0	0	79	62	40
chr28	459	374	259	220	7	377	314	5	25	28	31	200	8	201	166	1	0	125	92	78
chr29	248	214	137	103	4	197	144	3	14	7	34	90	7	93	65	3	0	60	44	34
chrX	1256	1074	604	459	26	792	499	8	17	32	167	325	12	340	210	9	0	230	193	99
chrMt	0	0	0	0	0	0	0	0	0	0	0	0	0	0	0	0	0	0	0	0
Total	24023	19644	12803	10580	399	19414	14778	276	1049	1184	2123	10485	595	10573	7982	190	8	6899	5331	3920
