# Supplementary material for: Whole-Genome sequencing and genetic variant analysis of a quarter Horse mare
Source: BMC Genomics. 2012 Feb 17;13:78. doi: 10.1186/1471-2164-13-78 (PMC3309927; doi:10.1186/1471-2164-13-78)
Supplement: Additional file 24 — Imprinted genes containing SNPs in coding regions. List of known imprinted genes in humans containing coding SNPs in Quarter Horse. [file 1471-2164-13-78-S24.XLSX]

## Sheet: Supplementary Table 21
Supplementary Table 21. Imprinted genes containing SNPs in coding regions.
Gregg et al 2010 Imprinted Genes	Horse Coding SNP Genes Overlapping Imprinted Genes
0610007P14Rik	Abat
0710008K08Rik	Ablim2
1110012J17Rik	Acrbp
1110014J01Rik	Adam23
1110019J04Rik	Adcy9
1110054O05Rik	Add1
1200009F10Rik	Adrbk2
1500032D16Rik	Agpat3
1700027N10Rik	Ahdc1
1810020D17Rik	Akap2
1810037I17Rik	Aldh2
1810044A24Rik	Aldh3a2
1810048J11Rik	Anapc5
1810054D07Rik	Ankrd11
1810074P20Rik	Ankrd52
2010012C16Rik	Apba1
2310007F21Rik	Apba2
2310010M24Rik	Aplp2
2310044G17Rik	Arf3
2310044H10Rik	Arhgap1
2410014A08Rik	Arhgap20
2410091C18Rik	Arhgef11
2410127E18Rik	Arhgef17
2610200G18Rik	Arid1b
2610205E22Rik	Arl2
2810030E01Rik	Arnt2
2810417H13Rik	Asb4
2900057K09Rik	Ascc3
4631426J05Rik	Astn1
4632411B12Rik	Ate1
4930431J08Rik	Atxn3
4930500O05Rik	Bbs2
4930535B03Rik	Bcat1
5230400G24Rik	Bdp1
5730410I19Rik	Begain
5830417I10Rik	Bmper
6030465E24Rik	Btaf1
6230416J20Rik	C19orf55
6330403A02Rik	Cacna2d3
6430704M03Rik	Calcr
9030624J02Rik	Cald1
9430020K01Rik	Capns1
9630033F20Rik	Ccdc90a
9630058J23Rik	Cdc14a
A230046K03Rik	Cdc42
A230106M20Rik	Cdh11
A730011L01Rik	Cdh15
A730017C20Rik	Cdh2
A830043J08Rik	Chd6
A930034L06Rik	Ckap4
AA536717	Clcn2
AA673488	Clip2
Abat	Cntn1
Ablim2	Cntn2
Acbd5	Cntrob
Ace	Cog4
Acrbp	Col6a1
Adam23	Copb1
Adar	Cops8
Adcy9	Crtc1
Add1	Cst3
Add2	Ctsb
Adh5	Cttnbp2
Adrbk2	Cxadr
Aebp2	Cyb5b
AF217545	Dctn4
AF498300	Ddc
Agpat3	Ddx27
Ahdc1	Def8
AI854703	Dgat2
AI894139	Dicer1
AJ517767	Dlg5
AK004399	Dlk1
AK011885	Dlk2
AK013162	Dopey2
AK013557	Dpysl4
AK019154	Dpysl5
AK020616	Drap1
AK027941	Dse
AK035645	Dtx1
AK035927	Dvl3
AK039254	Dync1li2
AK041405	Efna5
AK045535	Eif2c2
AK047022	Eif3d
AK048846	Eif4g2
AK077315	Elp2
AK078191	Enpp5
AK079855	Exosc10
AK080597	Fah
AK080655	Fat3
AK080946	Fbxl2
AK081140	Fgd4
AK082264	Fkbp4
AK082625	Fmnl3
AK085172	Foxk1
AK086712	Frmd4a
AK132765	Gabrb2
AK134249	Gad1
AK137157	Gcn1l1
AK138412	Gda
AK140218	Gdap1
AK147993	Gnas
AK170805	Golga3
AK177772	Gpr12
AK189633	Gpr125
AK189748	Gpr180
AK198904	Gpr37
AK208597	Gramd1a
Ak3	Grik3
Akap2	Gucy1b3
Aldh2	Hadhb
Aldh3a2	Hmgcr
Aldh7a1	Hps4
Alg5	Hs3st1
Anapc5	Htra3
Ankrd11	Idh1
Ankrd12	Igf1r
Ankrd52	Igf2
Anp32a	Igf2r
Ap2a1	Ina
Ap3s2	Inpp5f
Apba1	Ints4
Apba2	Ints9
Apc	Isy1
Aplp2	Itfg1
Arbp	Itpr1
Arf3	Kcnc4
Arhgap1	Kcnj11
Arhgap20	Kcnk9
Arhgef11	KIAA2018
Arhgef17	Kif13a
Arhgef3	Kif1a
Arid1b	Kif21b
Arid2	Klf11
Arl2	Klf4
Arl6ip1	Klhdc3
Armc10	Kndc1
Arnt2	Krba1
Arrb1	Ldhd
Ars2	Lhx5
Asb4	Lin37
Asb6	Lmtk3
Asb8	Lonp2
Ascc3	Lonrf2
Astn1	Lphn3
Asxl2	Lrp1
Atad1	Lrp11
Ate1	Lrrc4b
Atp2c1	Lysmd4
Atp5d	Man2a2
Atp6v0e	Mapt
Atp6v1b2	Mast4
Atp8a1	Mcm7
Atpif1	Mdga1
Atrn	Mef2d
Atxn3	Megf11
AW548124	Mesdc2
B3gnt5	Mn1
B630005N14Rik	Mrpl32
Bai1	Mrpl43
Bbs2	Mt3
Bbs9	Mta3
BC002310	Mthfr
BC004022	Mtss1
BC023202	Mvk
BC023814	Nap1l5
BC039093	Nbr1
BC053749	Ncam1
BC061511	Ncoa6
BC068110	Ncoa7
BC068157	Ncor2
BC070450	Ndn
Bcap29	Ndrg4
Bcat1	Ndst1
Bcl2l1	Negr1
Bdp1	Nf1
Begain	Ngfr
Blcap	Nif3l1
Bmper	Nnt
Bri3bp	Nolc1
Btaf1	Npc2
Bxdc1	Nploc4
C030046E11Rik	Nt5dc2
C130022K22Rik	Numa1
C130038G02Rik	Nxf1
C19orf55	Oaf
C230055K05Rik	Olfm1
C330002I19Rik	Ormdl3
C530044N13Rik	Oxct1
Cables1	Pak1
Cacna2d3	Pank3
calcium channel	Pbx1
Calcr	Pcnxl3
Cald1	Pde8b
Calm1	Peg10
Capns1	Pfkp
Cbx6	Phactr4
Ccdc127	Phf12
Ccdc25	Phgdh
Ccdc47	Pi4ka
Ccdc55	Pitpnm2
Ccdc90a	Plekhb1
Ccnd1	Plxnb2
Ccng1	Pogz
Ccnh	Ppif
Cd200	Ppig
Cdc14a	Ppp1r3c
Cdc23	Ppp1r9a
Cdc42	Ppp2cb
Cdh11	Prdm2
Cdh15	Prdx1
Cdh2	Prr12
Cdkn1c	Pvrl2
Cdkn2aipnl	Rab11b
Centb5	Rab6b
Cep78	Rad23b
Cgrrf1	Rapgef3
Chd1	Rasa3
Chd6	Rasal1
Chga	Rasgrf1
Chl1	Rassf1
Chmp1a	Reep2
Chmp2b	Reln
Cib2	Rev3l
Ckap4	Rgmb
Ckb	Rhobtb2
Clasp2	Rhou
Clcn2	Rpl10a
Clip2	Rps10
Clk4	Rps6ka2
Cnn3	Rtl1
Cntn1	Sars2
Cntn2	Scn1b
Cntrob	Sdc3
Cog4	Sec24d
Col6a1	Selplg
Copb1	Sema6d
Copg2	Sepn1
Cops8	Sf1
Crtc1	Sgsm1
Cs	Sh3bp5
Csde1	Sh3pxd2b
Cst3	Shank2
Ctdsp2	Slc11a2
Ctsb	Slc24a2
Cttnbp2	Slc41a1
Cxadr	Slc4a3
Cyb5b	Slc4a8
D10627	Slc6a1
D11Bwg0517e	Slc6a17
D12Ertd551e	Slc7a1
D12Ertd553e	Slc8a2
D130043K22Rik	Snx19
D130054N24Rik	Son
D15Ertd621e	Sort1
D230004J03Rik	Spcs1
D730040F13Rik	Specc1
D8Ertd82e	Sptlc2
Dap3	Srl
Dazap1	Srpk2
Dbndd1	St3gal1
Dctn4	St6gal2
Ddah1	St8sia2
Ddah2	Stard4
Ddc	Strn4
Ddit4	Stx3
Ddx27	Stxbp1
Ddx46	Sv2b
Def8	Syne1
Dgat2	Synj1
Dhps	Syt11
Dicer1	Syt6
Dip2c	Tacc1
Dlg2	Tacr1
Dlg5	Tbc1d9
Dlk1	Tbcb
Dlk2	Tcf20
DOKist4	Tiam1
Dopey2	Tm2d3
Dpy19l1	Tmem132a
Dpysl4	Tmem56
Dpysl5	Tmem66
DQ715667	Tob1
DQ715973	Topbp1
Drap1	Trak1
DREAM/calsenilin/KChIP3	Tram1
DRIM	Trerf1
Dse	Trim2
Dtx1	Trim33
Dvl3	Tspyl1
Dync1li2	Tspyl4
Echs1	Ttbk2
Efna5	Ttc9
EG633640	Txnrd1
Eif2b1	Vim
Eif2c2	Vps41
Eif3d	Vstm2b
Eif3eip	Ywhaq
Eif4g2	Zdhhc4
Elp2	Zfhx4
Enpp5	Zfp106
Epb4.1l3	Zfyve27
Erc1	Zmynd11
Erlin2	ZNF213
Erp29
Exoc7
Exosc10
Fabp5
Fads2
Fah
Fat3
Fbxl2
Fchsd2
Fgd4
Fkbp4
Flot2
Fmnl3
Foxk1
Frmd4a
Ftl1
Fut9
Fuz
Gabpa
Gabra5
Gabrb2
Gabrb3
Gad1
Galnt2
Gcdh
Gcn1l1
Gda
Gdap1
Gig18
Gja1
Glrx3
Gm323
Gm608
Gm96
Gm973
Gnas
Gng2
Golga3
Gpi1
Gpr12
Gpr125
Gpr180
Gpr37
Gpx3
Gramd1a
Grb10
Grik3
Gstm5
Gtf2b
Gtf3c6
Gtl2
Gucy1b3
H13
H19
H2afz
Hadhb
Hars
Hbb-b1
Herc3
Hexb
Hmgb1
Hmgcr
Hpcal1
Hps4
Hs3st1
Hsp90ab1
Hspe1
HtrA2
Htra3
Ibtk
Idh1
Igf1r
Igf2
Igf2r
Il18
Impact
Ina
Inpp5f
Ints4
Ints8
Ints9
Ip6k1
Irf3
Isca1
Isg20l1
Isy1
Itfg1
Itpr1
Ivns1abp
Iws1
Josd2
Kcmf1
Kcnc4
Kcnd2
Kcnip3
Kcnj11
Kcnk9
Kcnmb4
Kctd20
Kepi
KIAA1768
KIAA2018
Kif13a
Kif1a
Kif21b
Kit
Klf11
Klf4
Klhdc2
Klhdc3
Klhl24
Klhl28
Klhl5
Kndc1
Krba1
Lass4
Lass5
Lbh
Ldhb
Ldhd
Lgi1
Lhx5
Limch1
Lin37
Lins2
Lmtk3
LOC100039945
Lonp2
Lonrf2
Lphn3
Lrp1
Lrp11
Lrrc4b
Lsm14a
Lysmd4
Lyst2
Malt1
Man2a2
Map1lc3b
Map3k10
Map3k7ip1
Mapre2
Mapt
Mast4
Mcm7
Mcts2
Mdga1
Mef2d
Megf11
Mesdc2
Mest
Mgat3
mKIAA0007
mKIAA0010
mKIAA0088
mKIAA0367
mKIAA0629
mKIAA0776
mKIAA0933
mKIAA0946
mKIAA1039
mKIAA1064
mKIAA1090
mKIAA1102
mKIAA1112
mKIAA1151
mKIAA1417
mKIAA1422
mKIAA1685
mKIAA1921
mKIAA1973
Mkrn3
Mlstd2
Mn1
Moap1
Mobp
Mon2
Morc2a
Mrfap1
Mrpl24
Mrpl32
Mrpl43
Mrpl48
Mt3
Mta3
Mtap1b
Mtap2
Mtap4
Mtap9
Mterfd2
Mthfr
Mtmr6
Mtss1
Mvk
Nap1l5
Nbr1
Ncald
Ncam1
Ncoa6
Ncoa7
Ncor2
Ndel1
Ndn
Ndrg4
Ndst1
Ndufa12
Nedd4
Negr1
Nf1
Ngef
Ngfr
Nif3l1
Nkiras2
Nme1
Nmnat2
Nnt
Nolc1
Nomo1
Npc2
Nploc4
NR_002864
nS7
Nsg1
Nsg2
Nt5c3
Nt5dc2
Nucb1
Nudt14
Numa1
Nxf1
Oaf
Ociad1
Olfm1
Ormdl3
Osbpl8
Oxct1
P140
P2rx4
Pafah1b3
Pak1
Paka
Palm
Pank3
Pbx1
Pcdhb12
Pcdhga10
Pcdhgb6
Pcdhgb8
Pcnp
Pcnxl3
Pde8b
Pdia3
Peg10
Peg12
Peg3
Peo1
Pex19
Pfkp
Pftk1
Pgm2l1
Phactr4
Phf12
Phgdh
Phtf2
Pi4ka
Picalm
Pigp
Pitpnm2
Pkia
Plagl1
Plcl2
Plekha1
Plekhb1
Plk2
Plxna1
Plxnb2
Pogz
Ppapdc1
Ppif
Ppig
Ppm1l
Ppme1
Ppp1r14c
Ppp1r3c
Ppp1r9a
Ppp2cb
Ppp2r2b
Pptc7
Prdm2
Prdx1
Prkcbp1
Prkrir
Prr12
Psap
Psma3
Ptprs
Pvrl2
Rab1
Rab11a
Rab11b
Rab12
Rab15
Rab5b
Rab6
Rab6b
Rabgef1
Rabl2a
Rad1
Rad23b
Rapgef3
Rasa3
Rasal1
Rasgrf1
Rassf1
Rbed1
Rbm16
Reep2
Reep5
Reln
Rev3l
Rftn2
Rfwd2
Rg9mtd1
Rgmb
Rhobtb2
Rhou
Rlbp1l1
Rnf26
Rpl10a
Rpl36
Rpo1-4
Rps10
Rps21
Rps26
Rps28
Rps3
Rps6ka2
Rrm1
Rtl1
Rtn-1A
S100a1
S100a16
Sae1
Sae2
Saps1
Sars2
Sbno1
Scamp5
Scarb2
Scn1b
Scoc
Sdad1
Sdc3
Sdha
Sec24d
Selpl
Selplg
Sema6d
Sepn1
Serinc1
Serpine2
Sf1
Sgce
Sgsm1
Sh3bp5
Sh3pxd2b
Shank2
Slc11a2
Slc22a17
Slc24a2
Slc30a9
Slc37a4
Slc38a2
Slc38a4
Slc41a1
Slc46a3
Slc4a3
Slc4a4
Slc4a8
Slc6a1
Slc6a15
Slc6a17
Slc7a1
Slc8a2
Smap1
Smrte
Snf1lk
Snrpn
Snurf
Snx19
Snx25
Snx26
Snx27
Son
Sort1
Sos1
Sparcl1
Spcs1
Spcs3
Specc1
Specc1l
Spnb2
Sptlc1
Sptlc2
Srfbp1
Srl
Srpk2
Srrp
St3gal1
St6gal1
St6gal2
St8sia2
Stard4
Stau1
Strn4
Stx3
Stxbp1
Suds3
Sumf2
Sv2b
Syne1
Synj1
Syt11
Syt6
Tacc1
Tacr1
Taf4b
Tbc1d5
Tbc1d9
Tbcb
Tbr1
Tcf20
Tdg
Terf2ip
Tiam1
Tle3
Tloc1
Tm2d2
Tm2d3
Tmed5
Tmem120b
Tmem123
Tmem132a
Tmem33
Tmem56
Tmem66
Tmod2
Tob1
Top1mt
Topbp1
Tprkb
Trak1
Tram1
Trerf1
Trim2
Trim33
Trp53i11
Tsnax
Tspyl1
Tspyl4
Ttbk2
Ttc27
Ttc9
Ttr
Tubb3
Tulp4
Txndc13
Txnrd1
U69888
Ubac2
Ube2e2
Ube2n
Ube3a
Ugcgl1
Uqcrc1
Usmg5
Uso1
Usp29
Usp46
Vash1
Vim
Vps13a
Vps41
Vstm2b
Wars
Wdr12
Wdr21
Wdr5
Wdr68
YAF2
Ywhag
Ywhaq
Zc3h11a
Zc3h14
Zcchc8
Zdhhc4
Zfhx4
Zfp106
Zfp146
Zfp187
Zfp213
Zfp260
Zfp287
Zfp334
Zfp365
Zfp36l1
Zfp574
Zfp68
Zfp704
Zfp710
Zfp715
Zfp775
Zfp810
Zfyve27
Zim1
Zmynd11
ZNF213
ZNF334
ZNF775
Zrsr1
Zubr1
Zwint
Zzz3
