# Supplementary material for: Whole-Genome sequencing and genetic variant analysis of a quarter Horse mare
Source: BMC Genomics. 2012 Feb 17;13:78. doi: 10.1186/1471-2164-13-78 (PMC3309927; doi:10.1186/1471-2164-13-78)
Supplement: Additional file 25 — Annotation of INDELs with minimum read depth coverage of 5X. [file 1471-2164-13-78-S25.XLSX]

## Sheet: Supplementary Table 22
Supplementary Table 22. Annotation of INDELs with minimum coverage of 10 reads.
10	Total INDELS <9 bp					Intergenic					Upstream w/in 1kb					Downstream w/in 1kb					Upstream & Downstream w/in 1 kb					Intronic					Intronic - Splicing w/in 2 bp					Non-Coding Exon					3' UTR					5' UTR
chr	Total	Homozygous	Heterozygous	Complex	Genes	Total	Homozygous	Heterozygous	Complex	Genes	Total	Homozygous	Heterozygous	Complex	Genes	Total	Homozygous	Heterozygous	Complex	Genes	Total	Homozygous	Heterozygous	Complex	Genes	Total	Homozygous	Heterozygous	Complex	Genes	Total	Homozygous	Heterozygous	Complex	Genes	Total	Homozygous	Heterozygous	Complex	Genes	Total	Homozygous	Heterozygous	Complex	Genes	Total	Homozygous	Heterozygous	Complex
chr1	14670	9506	5164	3	1546	9182	5857	3325	1	1139	470	413	57	0	247	172	115	57	0	129	16	15	1	0	6	4491	2788	1703	2	816	46	45	1	0	45	24	22	2	0	16	15	11	4	0	10	53	51	2	0
chr2	11246	7683	3563	7	1067	6900	4552	2348	4	809	338	293	45	0	169	170	127	43	0	106	3	2	1	0	3	3567	2452	1115	2	619	39	39	0	0	34	14	12	2	0	6	30	27	3	0	24	31	29	2	1
chr3	9124	6182	2942	4	887	5867	3885	1982	3	682	303	274	29	0	140	95	72	23	0	64	2	2	0	0	2	2675	1775	900	1	462	30	30	0	0	25	5	4	1	0	5	5	5	0	0	5	11	11	0	0
chr4	6762	4263	2499	3	769	4198	2630	1568	3	625	195	172	23	0	103	74	48	26	0	54	1	0	1	0	1	2141	1266	875	0	352	18	18	0	0	18	24	24	0	0	5	6	5	1	0	4	30	27	3	0
chr5	7638	4886	2752	3	901	4797	3011	1786	2	654	224	186	38	0	124	107	70	37	0	69	3	1	2	0	3	2315	1441	874	1	503	27	26	1	0	24	22	18	4	0	13	20	17	3	0	15	42	41	1	0
chr6	7177	4682	2495	4	830	4490	2894	1596	1	614	277	232	45	0	144	108	76	32	0	75	4	4	0	0	2	2130	1317	813	3	432	31	30	1	0	25	9	8	1	0	7	4	3	1	0	4	18	17	1	0
chr7	9460	6491	2969	0	1040	5671	3713	1958	0	789	288	239	49	0	165	197	159	38	0	98	1	1	0	0	1	3001	2102	899	0	489	50	50	0	0	42	19	17	2	0	13	21	15	6	0	14	38	37	1	0
chr8	9120	5986	3134	2	745	6309	4127	2182	1	588	243	211	32	0	120	76	49	27	0	63	1	1	0	0	1	2313	1434	879	1	397	30	29	1	0	25	3	3	0	0	1	5	1	4	0	5	26	24	2	0
chr9	5280	3418	1862	3	488	3559	2234	1325	2	399	133	118	15	0	76	37	30	7	0	22	0	0	0	0	0	1449	936	513	1	230	12	12	0	0	9	10	9	1	0	6	5	4	1	0	4	7	7	0	0
chr10	8330	5738	2592	8	964	4748	3113	1635	5	695	307	256	51	1	169	180	151	29	0	102	11	10	1	0	4	2767	1909	858	2	531	58	56	2	0	49	29	26	3	0	9	15	13	2	0	12	15	14	1	0
chr11	7953	5527	2426	2	925	4090	2764	1326	2	594	377	342	35	0	180	195	148	47	0	122	8	3	5	0	6	2964	1965	999	0	548	60	60	0	0	48	8	8	0	0	5	24	20	4	0	17	40	38	2	0
chr12	4572	3024	1548	3	542	2435	1480	955	2	372	173	146	27	0	95	76	60	16	0	52	4	4	0	0	3	1704	1163	541	1	263	35	35	0	0	26	15	10	5	0	10	1	1	0	0	1	21	21	0	0
chr13	6813	4869	1944	2	574	3777	2624	1153	2	368	192	166	26	0	100	124	95	29	0	75	19	18	1	0	8	2477	1748	729	0	343	47	45	2	0	42	9	8	1	0	6	7	7	0	0	4	19	18	1	0
chr14	6305	4144	2161	2	688	4187	2674	1513	1	555	221	186	35	0	121	94	68	26	0	55	1	1	0	0	1	1659	1085	574	1	334	20	20	0	0	16	13	10	3	0	7	2	0	2	0	2	25	24	1	0
chr15	7088	4523	2565	7	649	4801	2977	1824	4	504	204	163	41	0	113	57	36	21	0	36	7	7	0	0	2	1871	1202	669	3	353	23	22	1	0	20	3	3	0	0	3	10	7	3	0	6	29	26	3	0
chr16	6900	4444	2456	3	664	4046	2553	1493	1	506	180	158	22	0	88	64	43	21	0	45	1	0	1	0	1	2472	1561	911	2	389	18	18	0	0	18	5	4	1	0	4	9	7	2	0	6	29	28	1	0
chr17	4395	2705	1690	2	395	3149	1895	1254	0	339	102	84	18	0	54	30	14	16	0	24	0	0	0	0	0	1071	671	400	2	178	8	8	0	0	4	1	1	0	0	1	6	5	1	0	3	4	3	1	0
chr18	4866	2995	1871	2	488	3388	2039	1349	1	417	112	86	26	0	61	34	22	12	0	21	0	0	0	0	0	1261	780	481	1	240	15	15	0	0	12	3	3	0	0	3	4	3	1	0	3	14	14	0	0
chr19	4039	2448	1591	6	429	2664	1559	1105	5	340	107	89	18	0	65	27	15	12	0	21	1	0	1	0	1	1183	734	449	1	218	11	11	0	0	10	13	10	3	0	8	2	1	1	0	2	8	8	0	0
chr20	5375	3320	2055	1	615	3527	2132	1395	1	449	169	136	33	0	103	103	72	31	0	78	22	18	4	0	11	1443	864	579	0	312	19	18	1	0	18	1	1	0	0	1	8	6	2	0	8	15	14	1	0
chr21	3947	2702	1245	2	386	2594	1722	872	1	312	124	113	11	0	59	64	51	13	0	42	3	3	0	0	1	1052	708	344	1	194	17	17	0	0	15	3	3	0	0	1	4	3	1	0	4	11	8	3	0
chr22	5721	3829	1892	3	497	3575	2412	1163	1	383	170	141	29	0	97	71	48	23	0	52	1	0	1	0	1	1775	1107	668	2	298	21	21	0	0	21	0	0	0	0	0	6	3	3	0	4	16	12	4	0
chr23	3976	2502	1474	0	334	2854	1768	1086	0	281	91	79	12	0	51	24	17	7	0	20	0	0	0	0	0	954	588	366	0	153	10	9	1	0	8	9	8	1	0	5	8	8	0	0	4	8	8	0	0
chr24	4722	3087	1635	1	389	3130	2008	1122	1	305	126	108	18	0	61	66	52	14	0	35	6	4	2	0	5	1309	838	471	0	221	15	14	1	0	13	1	0	1	0	1	11	9	2	0	3	10	8	2	0
chr25	4730	3387	1343	1	450	2603	1834	769	1	331	146	130	16	0	74	74	54	20	0	49	0	0	0	0	0	1787	1254	533	0	264	27	27	0	0	24	0	0	0	0	0	7	5	2	0	7	10	10	0	0
chr26	2821	1718	1103	2	249	2099	1233	866	2	222	62	48	14	0	33	31	24	7	0	21	3	3	0	0	1	594	381	213	0	116	4	4	0	0	4	2	2	0	0	1	6	4	2	0	4	2	1	1	0
chr27	2716	1607	1109	0	220	1945	1101	844	0	180	74	64	10	0	34	23	11	12	0	18	0	0	0	0	0	642	403	239	0	106	3	3	0	0	3	1	1	0	0	1	1	1	0	0	1	5	4	1	0
chr28	4227	2864	1363	1	388	2624	1744	880	1	279	134	127	7	0	62	66	47	19	0	43	1	1	0	0	1	1316	864	452	0	223	18	18	0	0	14	12	11	1	0	8	3	1	2	0	3	18	17	1	0
chr29	2638	1535	1103	0	205	1934	1103	831	0	178	52	46	6	0	30	18	7	11	0	17	0	0	0	0	0	588	339	249	0	110	7	6	1	0	7	3	1	2	0	3	0	0	0	0	0	15	14	1	0
chr30	2231	1513	718	1	183	1380	930	450	1	154	46	41	5	0	28	24	18	6	0	20	1	1	0	0	1	735	479	256	0	105	7	7	0	0	3	0	0	0	0	0	1	1	0	0	1	11	10	1	0
chr31	2071	1320	751	1	156	1306	844	462	0	131	57	51	6	0	25	10	6	4	0	9	0	0	0	0	0	669	394	275	1	83	4	3	1	0	4	2	2	0	0	2	1	0	1	0	1	6	6	0	0
chrX	6353	4271	2082	0	925	4737	3122	1615	0	778	203	175	28	0	108	66	48	18	0	41	6	6	0	0	3	1243	829	414	0	308	19	19	0	0	17	14	10	4	0	10	2	2	0	0	2	7	7	0	0
chrM	5	4	1	0	0	5	4	1	0	0	0	0	0	0	0	0	0	0	0	0	0	0	0	0	0	0	0	0	0	0	0	0	0	0	0	0	0	0	0	0	0	0	0	0	0	0	0	0	0
Total	193271	127173	66098	79	19588	122571	78538	44033	49	14972	5900	5073	827	1	3099	2557	1853	704	0	1678	126	105	21	0	69	57618	37377	20241	28	10190	749	735	14	0	643	277	239	38	0	161	249	195	54	0	183	594	557	37	1
[truncated: 41 more columns]
