# Supplementary material for: Whole-Genome sequencing and genetic variant analysis of a quarter Horse mare
Source: BMC Genomics. 2012 Feb 17;13:78. doi: 10.1186/1471-2164-13-78 (PMC3309927; doi:10.1186/1471-2164-13-78)
Supplement: Additional file 26 — Annotation of INDELs with minimum read depth coverage of 10X. Table describing genic annotation and location of INDELs with minimum read depth coverage of 10X. [file 1471-2164-13-78-S26.XLSX]

## Sheet: Supplementary Table 23
Supplementary Table 23. Annotation of INDELs with minimum coverage of 5 reads.
5	Total INDELS				Intergenic				Intergenic (Upstream w/in 1kb)				Intergenic (Downstream w/in 1kb)				Intergenic (Up/Down w/in 1kb)				Intronic				Intronic - Splicing w/in 2 bp				Non-Coding Exon				3' UTR				5' UTR				Exonic - Splicing w/in 2bp				Coding Exon				Frameshift Deletion
chr	Total	Homozygous	Heterozygous	Complex	Total	Homozygous	Heterozygous	Complex	Total	Homozygous	Heterozygous	Complex	Total	Homozygous	Heterozygous	Complex	Total	Homozygous	Heterozygous	Complex	Total	Homozygous	Heterozygous	Complex	Total	Homozygous	Heterozygous	Complex	Total	Homozygous	Heterozygous	Complex	Total	Homozygous	Heterozygous	Complex	Total	Homozygous	Heterozygous	Complex	Total	Homozygous	Heterozygous	Complex	Total	Homozygous	Heterozygous	Complex	Total
chr1	24322	15706	8616	50	15719	10058	5661	33	699	596	103	0	292	182	110	0	21	20	1	0	7157	4460	2697	17	58	56	2	0	40	32	8	0	22	13	9	0	64	60	4	0	68	67	1	0	182	162	20	0	138
chr2	17578	11831	5747	37	11178	7253	3925	30	473	403	70	0	240	180	60	0	3	2	1	0	5349	3683	1666	6	47	47	0	0	19	15	4	0	33	30	3	0	38	35	3	1	44	44	0	0	154	139	15	0	132
chr3	15264	10061	5203	47	10245	6608	3637	37	417	367	50	0	148	105	43	0	3	2	1	0	4202	2751	1451	10	42	42	0	0	13	7	6	0	9	9	0	0	22	21	1	0	46	45	1	0	117	104	13	0	95
chr4	12352	7674	4678	23	7917	4899	3018	16	284	249	35	0	121	77	44	0	3	2	1	0	3823	2263	1560	7	25	25	0	0	34	31	3	0	11	9	2	0	39	35	4	0	29	27	2	0	66	57	9	0	53
chr5	13305	8452	4853	35	8430	5243	3187	22	368	304	64	1	173	113	60	0	3	1	2	0	4101	2585	1516	12	31	30	1	0	27	20	7	0	22	18	4	0	49	48	1	0	31	30	1	0	70	60	10	0	60
chr6	11706	7599	4107	28	7451	4785	2666	19	375	307	68	0	160	109	51	1	6	6	0	0	3515	2209	1306	8	33	32	1	0	12	9	3	0	5	3	2	0	22	21	1	0	29	28	1	0	98	90	8	0	81
chr7	15105	10171	4934	38	9552	6193	3359	23	423	339	84	2	287	220	67	1	3	3	0	0	4478	3091	1387	12	57	56	1	0	28	21	7	0	29	22	7	0	41	40	1	0	45	43	2	0	162	143	19	0	145
chr8	14039	9213	4826	31	9822	6446	3376	20	351	305	46	0	105	64	41	1	2	2	0	0	3533	2193	1340	10	36	34	2	0	10	5	5	0	6	2	4	0	31	29	2	0	40	39	1	0	103	94	9	0	86
chr9	9543	6001	3542	27	6694	4131	2563	22	206	175	31	0	60	45	15	0	4	4	0	0	2448	1526	922	5	13	13	0	0	19	13	6	0	6	4	2	0	11	10	1	0	25	25	0	0	57	55	2	0	44
chr10	13536	9227	4309	30	8296	5431	2865	21	410	342	68	2	245	200	45	0	15	14	1	0	4167	2867	1300	7	69	66	3	0	41	32	9	0	15	13	2	0	17	16	1	0	62	61	1	0	199	185	14	0	164
chr11	11200	7863	3337	18	5854	4023	1831	8	532	471	61	2	262	200	62	0	8	3	5	0	4162	2809	1353	8	68	68	0	0	15	12	3	0	31	24	7	0	50	48	2	0	72	69	3	0	146	136	10	0	145
chr12	6797	4431	2366	18	3986	2409	1577	12	285	236	49	0	113	83	30	1	10	9	1	0	2181	1489	692	4	38	38	0	0	20	14	6	0	4	3	1	0	22	22	0	0	35	35	0	0	103	93	10	1	82
chr13	9251	6554	2697	20	5322	3664	1658	13	287	242	45	0	148	112	36	1	23	22	1	0	3210	2265	945	6	52	50	2	0	12	11	1	0	9	9	0	0	24	22	2	0	49	48	1	0	115	109	6	0	109
chr14	10958	7086	3872	26	7564	4774	2790	20	303	254	49	0	157	115	42	2	1	1	0	0	2764	1789	975	4	24	24	0	0	16	13	3	0	4	2	2	0	26	25	1	0	32	28	4	0	67	61	6	0	57
chr15	11731	7476	4255	31	8149	5071	3078	22	293	240	53	0	82	50	32	1	7	7	0	0	3003	1936	1067	8	27	26	1	0	8	4	4	0	19	12	7	0	40	35	5	0	40	40	0	0	63	55	8	0	60
chr16	11383	7309	4074	30	6946	4380	2566	22	260	224	36	0	89	55	34	0	1	0	1	0	3924	2498	1426	8	23	23	0	0	7	6	1	0	10	7	3	0	32	31	1	0	17	17	0	0	74	68	6	0	55
chr17	8465	5211	3254	21	6287	3819	2468	15	149	120	29	0	45	22	23	0	0	0	0	0	1912	1188	724	6	9	9	0	0	6	2	4	0	10	7	3	0	6	5	1	0	5	5	0	0	36	34	2	0	27
chr18	9230	5643	3587	23	6493	3921	2572	17	177	137	40	0	60	36	24	0	0	0	0	0	2413	1471	942	6	16	16	0	0	11	5	6	0	5	4	1	0	18	18	0	0	9	9	0	0	28	26	2	0	15
chr19	7497	4533	2964	28	5064	2993	2071	20	165	128	37	0	56	35	21	0	1	0	1	0	2125	1303	822	8	13	13	0	0	18	13	5	0	3	2	1	0	13	13	0	0	12	12	0	0	27	21	6	0	24
chr20	9496	5883	3613	34	6418	3890	2528	23	282	227	55	0	161	111	50	1	25	21	4	0	2469	1513	956	9	23	22	1	0	5	2	3	0	8	6	2	0	18	16	2	0	30	30	0	0	57	45	12	1	52
chr21	6986	4612	2374	22	4796	3088	1708	16	173	152	21	1	90	68	22	0	7	6	1	0	1777	1167	610	5	18	18	0	0	8	4	4	0	5	4	1	0	14	10	4	0	20	20	0	0	78	75	3	0	63
chr22	8246	5559	2687	17	5300	3587	1713	13	256	215	41	0	95	65	30	0	1	0	1	0	2444	1556	888	4	27	26	1	0	2	0	2	0	7	3	4	0	16	12	4	0	27	27	0	0	71	68	3	0	51
chr23	6990	4338	2652	11	5065	3112	1953	8	138	115	23	0	47	27	20	0	0	0	0	0	1671	1022	649	3	11	10	1	0	12	9	3	0	12	10	2	0	12	12	0	0	7	7	0	0	15	14	1	0	11
chr24	7347	4744	2603	13	4940	3134	1806	9	180	147	33	0	97	74	23	0	9	4	5	0	2017	1289	728	4	18	17	1	0	3	2	1	0	14	12	2	0	12	10	2	0	13	13	0	0	44	42	2	0	28
chr25	6844	4867	1977	18	3941	2757	1184	10	216	186	30	0	89	65	24	0	0	0	0	0	2447	1715	732	8	31	30	1	0	0	0	0	0	10	8	2	0	14	14	0	0	26	26	0	0	70	66	4	0	55
chr26	4972	2995	1977	12	3849	2247	1602	9	86	67	19	0	47	33	14	0	3	3	0	0	935	599	336	3	5	5	0	0	6	4	2	0	10	7	3	0	4	3	1	0	5	5	0	0	22	22	0	0	15
chr27	4950	2936	2014	13	3627	2089	1538	10	108	90	18	1	40	20	20	0	0	0	0	0	1131	702	429	2	6	5	1	0	3	1	2	0	2	1	1	0	5	4	1	0	5	5	0	0	23	19	4	0	13
chr28	6628	4483	2145	15	4224	2830	1394	10	166	154	12	0	86	62	24	0	3	3	0	0	2035	1332	703	5	19	19	0	0	20	17	3	0	4	2	2	0	27	25	2	0	16	16	0	0	28	23	5	0	24
chr29	4620	2709	1911	8	3376	1919	1457	8	65	51	14	0	27	13	14	0	1	0	1	0	1093	677	416	0	7	6	1	0	5	1	4	0	0	0	0	0	15	14	1	0	8	8	0	0	23	20	3	0	14
chr30	3953	2658	1295	13	2524	1698	826	8	80	66	14	0	31	22	9	0	1	1	0	0	1253	811	442	5	9	9	0	0	4	3	1	0	4	3	1	0	12	11	1	0	7	7	0	0	28	27	1	0	29
chr31	3386	2164	1222	6	2175	1395	780	3	79	64	15	0	15	8	7	0	0	0	0	0	1081	665	416	3	5	4	1	0	3	3	0	0	1	0	1	0	8	8	0	0	2	2	0	0	17	15	2	0	14
chrX	12393	8088	4305	23	9358	6004	3354	19	304	256	48	0	142	91	51	1	9	8	1	0	2431	1604	827	3	23	23	0	0	29	18	11	0	4	3	1	0	10	10	0	0	20	20	0	0	63	51	12	0	46
chrM	5	4	1	0	5	4	1	0	0	0	0	0	0	0	0	0	0	0	0	0	0	0	0	0	0	0	0	0	0	0	0	0	0	0	0	0	0	0	0	0	0	0	0	0	0	0	0	0	0
Total	320078	208081	111997	766	210567	133855	76712	538	8590	7229	1361	9	3810	2662	1148	10	173	144	29	0	91251	59028	32223	206	883	862	21	0	456	329	127	0	334	252	82	0	732	683	49	1	876	858	18	0	2406	2179	227	2	1987
[truncated: 29 more columns]
