# Supplementary material for: Whole-Genome sequencing and genetic variant analysis of a quarter Horse mare
Source: BMC Genomics. 2012 Feb 17;13:78. doi: 10.1186/1471-2164-13-78 (PMC3309927; doi:10.1186/1471-2164-13-78)
Supplement: Additional file 28 — Coordinates of CNVs. Table describing the location of CNVs identified by analysis of read depth. [file 1471-2164-13-78-S28.XLSX]

## Sheet: Sheet1
Supplementary Table 24. Coordinates of CNVs.
chr1	33828655	34860490	gain
chr1	60241412	62449317	gain
chr1	66787462	67111436	gain
chr1	89052908	89137230	gain
chr1	114025534	114282938	gain
chr1	155345533	155733858	loss
chr1	158869305	159082329	loss
chr1	162381982	163220764	gain
chr10	7562412	9027876	gain
chr10	12966096	13110240	gain
chr10	21321300	21335028	gain
chr10	28195596	28260804	gain
chr11	16114499	16355443	gain
chr11	16562162	17424632	gain
chr11	23742567	23795958	gain
chr11	25007523	25137578	gain
chr11	30356206	30421918	gain
chr11	32806716	34553560	gain
chr11	35077887	35695306	gain
chr11	37654345	37702260	gain
chr11	43119393	43275459	gain
chr11	45042838	45078432	gain
chr11	46999139	47055268	gain
chr11	58897118	58958723	gain
chr12	2571357	2604793	gain
chr12	2975161	7818880	gain
chr12	12397040	14194225	gain
chr12	14194225	14235377	gain
chr12	14235377	15040413	gain
chr12	15040413	15561886	gain
chr12	15561886	15706561	gain
chr12	15706561	16885180	gain
chr12	17129520	17486385	gain
chr12	17946130	19293858	gain
chr12	19293858	19536269	gain
chr12	19536269	20525203	gain
chr12	21977097	22758985	gain
chr12	23227089	24192875	gain
chr12	29169052	29294437	gain
chr12	30914797	31114770	gain
chr13	6960289	7034797	gain
chr13	7528856	7814470	gain
chr13	8064604	8329817	gain
chr13	8854921	8930316	gain
chr13	12472107	12614914	gain
chr13	18122297	18387510	gain
chr13	21700455	21878742	gain
chr13	21913335	21928414	gain
chr13	21983408	22065012	gain
chr13	22065012	22155486	gain
chr13	22498755	22740019	gain
chr13	24916717	25018722	gain
chr13	25236924	25353121	gain
chr13	25901287	26311968	gain
chr13	26693378	26975444	gain
chr14	43588731	44846580	gain
chr15	3502233	3613806	gain
chr15	16698276	16825788	gain
chr15	28880019	28940877	gain
chr15	29275596	29314719	gain
chr15	29314719	29649438	gain
chr15	37650816	40176423	gain
chr15	64373274	64905057	gain
chr16	2760576	2953968	gain
chr16	30582480	31003392	gain
chr16	36340632	36609864	gain
chr16	71215656	71974056	gain
chr16	76014432	76503600	gain
chr17	7822920	7887240	gain
chr17	17746960	17803240	gain
chr17	18794840	19065520	gain
chr17	63298920	63309640	gain
chr18	3398928	3466806	gain
chr18	9520518	9658788	gain
chr18	13007436	13165818	gain
chr18	48987804	49518258	gain
chr18	75744306	75842352	gain
chr19	1695265	2254821	gain
chr19	2254821	2413678	gain
chr19	2413678	2449243	gain
chr19	2449243	2586761	gain
chr19	4739629	4974358	gain
chr19	5024149	5121360	gain
chr19	8260564	8305613	gain
chr19	21407759	21429098	gain
chr19	25066212	25080438	gain
chr19	36797920	36857195	gain
chr19	38253714	38267940	gain
chr19	53978186	54013751	gain
chr2	48726381	48956688	gain
chr2	73395152	73602528	gain
chr2	107800625	107975100	gain
chr2	107975100	108103713	gain
chr20	26418740	26527722	gain
chr20	29319916	29458962	gain
chr20	29458962	29607403	gain
chr20	30127886	30334576	gain
chr20	32198544	32288736	gain
chr20	32288736	32579981	gain
chr20	50351563	50545100	gain
chr21	4090734	4229550	gain
chr21	4229550	5053770	gain
chr21	10792944	10855845	gain
chr21	10855845	10914408	gain
chr21	12122541	12170259	gain
chr21	16516935	16529949	gain
chr21	16529949	17295606	gain
chr21	18395289	18536274	gain
chr21	27941058	28270746	gain
chr21	31697766	31719456	gain
chr21	47338425	47355777	gain
chr22	5038800	5105100	gain
chr22	6517290	6543810	gain
chr22	10659714	10893090	gain
chr22	19297278	19547892	gain
chr22	20827482	20964060	gain
chr22	23893194	24009882	gain
chr22	36175932	36259470	gain
chr23	5768386	6131702	loss
chr23	7526895	8189500	gain
chr23	8189500	8503679	gain
chr23	9318162	9487908	gain
chr23	18002010	18066037	gain
chr23	40097281	40137484	gain
chr24	1135574	1717174	gain
chr24	1717174	1727352	gain
chr24	3079572	3505594	gain
chr24	11117284	11142002	gain
chr24	12943508	13623980	gain
chr24	15210294	15349878	gain
chr24	16204830	16476728	gain
chr24	16476728	16707914	gain
chr24	20934692	21142614	gain
chr25	1108614	1117002	gain
chr25	1660824	1695774	gain
chr25	2534574	2558340	gain
chr25	4107324	4129692	gain
chr25	4468008	4484784	gain
chr25	6528660	6559416	gain
chr25	8800410	8811594	gain
chr25	11926338	11938920	gain
chr25	24368538	24375528	gain
chr25	25268850	25275840	gain
chr25	26324340	26993982	loss
chr25	26993982	27005166	gain
chr25	28920426	28956774	gain
chr25	32035170	32078508	gain
chr25	35436504	35548344	gain
chr26	14662932	14742948	gain
chr26	14771287	14854637	gain
chr26	33345001	33783422	gain
chr26	35212041	35495431	gain
chr27	1281991	1291376	gain
chr27	5433915	6843542	gain
chr27	6843542	6860435	gain
chr27	10056966	10068228	gain
chr27	13142754	13155893	gain
chr27	13790319	13880415	gain
chr27	17679463	17685094	gain
chr27	20001312	20010697	gain
chr28	1566507	3645109	gain
chr28	18883713	18925688	gain
chr28	23561407	24446240	gain
chr28	29939928	30020520	gain
chr28	33569926	33611901	loss
chr28	33675703	33697530	gain
chr28	37703624	37722093	gain
chr28	38361792	38541445	gain
chr29	1002618	1287312	gain
chr29	3009917	3092437	gain
chr29	4654128	4664443	gain
chr29	4942948	5586604	gain
chr29	8747120	8753309	gain
chr29	10737915	10750293	gain
chr29	14463693	14585410	gain
chr29	19722280	19728469	gain
chr29	28203273	28225966	gain
chr3	36563770	36778888	gain
chr3	36778888	40053462	gain
chr3	40053462	40312610	gain
chr3	65897814	66491590	gain
chr30	1127952	1909014	gain
chr30	1909014	1913490	gain
chr30	2126100	2139528	gain
chr30	4581186	4594614	gain
chr30	5337630	5355534	gain
chr30	5695710	5738232	gain
chr30	5968746	5975460	gain
chr30	6335778	6550626	gain
chr30	7246644	7318260	gain
chr30	8179890	8186604	gain
chr30	8186604	8457402	gain
chr30	8931858	8943048	gain
chr30	9088518	9113136	gain
chr30	10189614	10194090	gain
chr30	10194090	10348512	gain
chr30	10348512	10357464	gain
chr30	11176572	11183286	gain
chr30	12447756	12510420	gain
chr30	15952464	15983796	gain
chr30	17465352	17474304	gain
chr30	20023386	20032338	gain
chr30	24635904	24653808	gain
chr30	25660908	25681050	gain
chr30	26130888	26144316	gain
chr30	27628110	27634824	gain
chr31	1082730	1086470	gain
chr31	1838210	1843820	gain
chr31	2012120	2019600	gain
chr31	2333760	2339370	gain
chr31	6023270	6034490	gain
chr31	9570660	9578140	gain
chr31	10307440	10348580	gain
chr31	10348580	10374760	gain
chr31	10374760	10457040	gain
chr31	10470130	10640300	gain
chr31	11274230	11277970	gain
chr31	12409320	12416800	gain
chr31	13349930	13357410	gain
chr31	13882880	13892230	gain
chr31	14021260	14025000	gain
chr31	14025000	14034350	loss
chr31	14034350	14101670	gain
chr31	14215740	14221350	gain
chr31	14320460	14331680	gain
chr31	14354120	14361600	gain
chr31	14408350	14413960	gain
chr31	15521000	15530350	gain
chr31	16811300	16822520	gain
chr31	16882360	16893580	gain
chr31	17011390	17241400	gain
chr31	17899640	17905250	gain
chr31	17993140	17998750	gain
chr31	18389580	18397060	gain
chr31	18468120	18475600	gain
chr31	18956190	18963670	gain
chr31	20186650	20192260	gain
chr31	20255840	20265190	gain
chr31	20287630	20295110	gain
chr31	21020670	21026280	gain
chr31	21841600	21847210	gain
chr31	21873390	21880870	gain
chr31	22011770	22017380	gain
chr31	23180520	23186130	gain
chr31	23421750	23427360	gain
chr31	23485330	23490940	gain
chr31	23662980	23668590	gain
chr4	9289280	9561706	loss
chr4	25520957	25925130	gain
chr4	55175197	55389565	gain
chr4	101983343	102378584	gain
chr5	14108469	14247910	gain
chr5	14247910	16104267	gain
chr5	16104267	16936239	gain
chr5	31069636	31209077	gain
chr5	35110309	35682095	gain
chr5	36650392	36774253	gain
chr5	47534580	47798661	gain
chr5	48921979	49160353	gain
chr6	28910760	29978760	gain
chr6	34666390	38863630	gain
chr6	58756910	58987420	gain
chr6	74298980	74435150	gain
chr7	30856760	33195470	gain
chr7	34617715	34691910	gain
chr7	43728025	44067650	gain
chr7	45680085	48775375	gain
chr7	52605300	52724430	gain
chr8	1884521	2500646	loss
chr8	3658961	4018778	gain
chr8	4792631	4835349	gain
chr8	4835349	5039081	gain
chr8	11152684	11251264	gain
chr8	13010917	13084852	gain
chr8	20282835	20369914	gain
chr8	30084973	30321565	gain
chr8	56956238	57288124	gain
chr8	88955306	89004596	gain
chr9	29271907	29373257	gain
chr9	35103586	36123167	gain
chr9	36123167	36250868	gain
chr9	40813645	41369043	gain
