# Supplementary material for: Whole-Genome sequencing and genetic variant analysis of a quarter Horse mare
Source: BMC Genomics. 2012 Feb 17;13:78. doi: 10.1186/1471-2164-13-78 (PMC3309927; doi:10.1186/1471-2164-13-78)
Supplement: Additional file 31 — Biological process enrichments and associated p-values for SNPs, INDELS, and CNVs with minimum read depth coverage of 10X. Statistical analyses of biological process enrichments for SNP, INDELS, and CNVs with minimum read depth coverage of 10X. [file 1471-2164-13-78-S31.XLSX]

## Sheet: 1
Supplementary Table 25. Biological process enrichments and associated p-values for SNPs, INDELS, and CNVs with minimum coverage of 10 reads.
Biological Process	Non-Synonymous SNP		Radical SNP		Conservative SNP		INDEL		CNV
	Percentage of Enriched Terms	p-value	Percentage of Enriched Terms	p-value	Percentage of Enriched Terms	p-value	Percentage of Enriched Terms	p-value	Percentage of Enriched Terms	p-value
Sensory Perception	0.266558	3.94203e-15	0.301698	2.45047e-21	0.285563	1.30163e-14	0.076813	8.78238e-06	0.604892	2.06488e-61
Cellular Process	0.236433	1.66596e-06	0.23858	2.91354e-07	0.188789	4.88345e-05	0.1382	1.40205e-05	0	-
Signal Transduction	0.154541	2.71658e-07	0.166667	4.9511e-06	0.15089	0.00467024	0.261768	4.16362e-06	0.129821	0.00130611
Miscellaneous	0.11528	0.00792602	0.116667	0.0106263	0.0920148	0.108883	0.062341	0.000490453	0.0150517	0.218793
Developmental Process	0.0713431	0.115948	0.0729938	0.13586	0.0765027	0.100193	0.147901	3.50012e-10	0	-
Immunity and Defense	0.0593801	0.0235303	0.0280864	0.0655229	0.140843	0.0119471	0.0214695	0.0847686	0.19191	0.0266814
Metabolism	0.0393692	0.0645285	0.0362654	0.101919	0.010929	0.18687	0.0777672	0.04233	0.00376294	0.220516
Regulation of Cell Cycle	0.0250136	0.159673	0.0291667	0.266061	0.0153358	0.273885	0.0209924	0.163425	0.028222	0.235248
Nucleic Acid Metabolism	0.0169657	0.169046	0.00339506	0.315507	0.0193901	0.160578	0.0974873	0.0315689	0.0056444	0.371698
Protein processing	0.0146819	0.222349	0.00524691	0.177336	0.0197426	0.151793	0.0941476	0.00341712	0.0206961	0.379205
Hormone and Steriod Metabolism	0.000435019	0.32277	0.00123457	0.36189	0	-	0.00111323	0.251662	0	-
