# Supplementary material for: Whole-Genome sequencing and genetic variant analysis of a quarter Horse mare
Source: BMC Genomics. 2012 Feb 17;13:78. doi: 10.1186/1471-2164-13-78 (PMC3309927; doi:10.1186/1471-2164-13-78)
Supplement: Additional file 33 — Annotation of SNPs in the reference Thoroughbred genome. Table describing genic annotation and location of known SNPs in the reference Thoroughbred genome. [file 1471-2164-13-78-S33.XLSX]

## Sheet: Supplementary Table 26
Supplementary Table 26. Annotation of SNPs in the reference Thoroughbred genome.
	All SNPs	Intergenic	Intergenic (Upstream w/in 1kb)	Intergenic (Downstream w/in 1kb)	Intergenic (Up/Down w/in 1kb)	Intronic	Coding Exon	Non-Coding Genic	5' UTR	3' UTR	Exonic (w/in 2bp Splice Site)	Splicing (w/in 2bp of Splice Site)	Synonymous	Non-Synonymous	Stop - Gain	Stop - Loss	Radical	Conservative
chr1	63705	45650	693	741	10	15952	445	163	5	37	4	5	234	213	2	0	138	75
chr2	43853	30468	325	342	9	12279	318	67	8	29	6	2	182	140	2	0	91	49
chr3	27576	20965	220	202	8	5982	108	74	3	12	2	0	60	49	1	0	33	16
chr4	28113	19597	310	309	6	7563	240	72	5	7	3	1	113	128	2	0	81	47
chr5	33605	23957	278	288	6	8768	239	38	5	17	7	2	126	119	1	0	63	56
chr6	29412	20088	345	311	9	8214	346	73	2	18	6	0	173	175	3	1	105	70
chr7	32318	23030	388	274	9	8211	306	66	3	26	3	2	177	130	2	0	87	43
chr8	30538	22095	298	288	7	7547	250	35	1	13	3	1	123	129	1	0	84	45
chr9	28514	21743	138	146	13	6290	117	53	0	11	2	1	55	61	3	0	46	15
chr10	28694	19906	292	381	12	7678	320	72	7	18	7	1	150	175	2	0	112	63
chr11	22879	13322	232	346	18	8624	278	29	2	23	5	0	183	100	0	0	50	50
chr12	28221	20852	506	550	14	5779	411	95	2	7	3	2	198	214	2	0	143	71
chr13	26163	18882	194	195	1	6634	198	34	5	10	6	4	108	95	1	0	60	35
chr14	28681	21181	158	203	4	6898	167	43	2	20	5	0	101	71	0	0	39	32
chr15	34650	26279	319	276	4	7413	251	76	8	17	4	3	125	128	1	1	85	43
chr16	25207	16408	187	229	5	8120	180	55	5	15	1	2	100	81	0	0	49	32
chr17	9671	7339	114	107	8	1986	73	38	1	2	3	0	34	39	3	0	25	14
chr18	21565	16650	146	124	1	4429	135	68	2	6	3	1	65	73	0	0	48	25
chr19	18142	12712	128	186	5	4943	114	38	4	9	1	2	53	62	0	0	42	20
chr20	23092	17436	158	190	1	5118	136	37	0	10	3	3	62	77	0	0	56	21
chr21	19596	15046	138	128	8	4135	84	46	3	8	0	0	37	46	1	0	28	18
chr22	18924	12981	196	205	1	5362	132	19	5	18	5	0	78	58	1	0	38	20
chr23	17582	13753	130	124	2	3354	174	38	0	4	3	0	62	113	2	0	78	35
chr24	16571	10958	122	132	2	5167	133	43	2	12	0	0	66	66	1	0	38	28
chr25	15365	9327	168	173	7	5461	191	18	6	11	2	1	103	90	0	0	58	32
chr26	16018	13441	95	101	1	2258	66	41	8	3	4	0	32	38	0	0	23	15
chr27	18126	14744	108	101	0	3050	81	30	3	6	3	0	48	36	0	0	21	15
chr28	14871	9573	161	134	5	4827	118	30	4	16	3	0	58	63	0	0	42	21
chr29	13955	10417	88	80	6	3269	54	29	2	10	0	0	30	23	1	0	16	7
chr30	12328	7841	49	78	0	4221	97	33	2	3	3	1	49	49	2	0	31	18
chr31	7591	4665	33	31	0	2815	37	10	0	0	0	0	24	13	0	0	8	5
chrX	41753	33615	426	485	16	6675	357	142	6	16	11	4	160	206	2	0	135	71
chrM	0	0	0	0	0	0	0	0	0	0	0	0	0	0	0	0	0	0
Total	797279	574921	7143	7460	198	199022	6156	1705	111	414	111	38	3169	3060	36	2	1953	1107
