# Supplementary material for: Whole-Genome sequencing and genetic variant analysis of a quarter Horse mare
Source: BMC Genomics. 2012 Feb 17;13:78. doi: 10.1186/1471-2164-13-78 (PMC3309927; doi:10.1186/1471-2164-13-78)
Supplement: Additional file 35 — Biological process enrichments and associated p-values for SNP comparison between Quarter Horse and reference Thoroughbred with minimum coverage of 10 reads. Comparison and statistical analysis of biological process enrichments between Quarter Horse and reference Thoroughbred. [file 1471-2164-13-78-S35.XLSX]

## Sheet: Supplementary Table 27
Supplementary Table 27. Biological process enrichments and associated p-values for SNP comparison between Quarter Horse and reference Thoroughbred with minimum coverage of 10 reads.
Biological Process	Homozygous Non-Synonymous SNP		Heterozygous Non-Synonymous SNP		Heterozygous Twilight Non-Synonymous SNP
	Percentage of Enriched Terms	p-value	Percentage of Enriched Terms	p-value	Percentage of Enriched Terms	p-value
Sensory Perception	0.270456	1.73342e-07	0.361913	1.299e-36	0.229508	6.44374e-14
Cellular Process	0.235159	4.37482e-07	0.180956	4.8456e-05	0.132347	0.26753
Signal Transduction	0.158377	0.00485563	0.161784	0.00122966	0.0903639	0.0105658
Miscellaneous	0.0971808	0.0283882	0.113098	0.0940708	0.0211915	0.168402
Developmental Process	0.159065	0.0214305	0.0357604	0.18478	0.00479808	0.310135
Immunity and Defense	0.025212	0.13924	0.0562258	0.0312579	0.361056	5.16858e-08
Metabolism	0.0132936	0.070952	0.0346833	0.0469341	0.0179928	0.0819706
Regulation of Cell Cycle	0.021774	0.115959	0.0239121	0.239258	0.0583766	0.0703784
Nucleic Acid Metabolism	0.0006876	0.331982	0.0109866	0.0990966	0.0667733	0.130793
Protein processing	0.0165024	0.259553	0.0185265	0.151656	0.017593	0.0542797
Hormone and Steriod Metabolism	0.002292	0.372173	0.00215424	0.34736	0	-
