# Supplementary material for: Whole-Genome sequencing and genetic variant analysis of a quarter Horse mare
Source: BMC Genomics. 2012 Feb 17;13:78. doi: 10.1186/1471-2164-13-78 (PMC3309927; doi:10.1186/1471-2164-13-78)
Supplement: Additional file 36 — Statistical analysis of enriched genes in the Quarter Horse and reference Thoroughbred. Statistical analysis of comparison between enriched genes in the Quarter Horse and reference Thoroughbred. [file 1471-2164-13-78-S36.XLSX]

## Sheet: Supplementary Table 28
Supplementary Table 28. Statistical analysis of enriched genes in the Quarter Horse and reference Thoroughbred.
Biological Process Group	Thoroughbred	Quarter Horse	Fisher's 2-sided p-value
Sensory Perception	147	474	0.3886
Cellular Process	119	386	0.4066
Signal Transduction	173	581	0.1732
Miscellaneous	38	319	3.404e-11
Developmental Process	12	117	9.123e-06
Immunity and Defense	163	121	2.346e-27
Metabolism	8	97	8.447e-06
Protein processing	16	50	0.8874
Nucleic Acid Metabolism	57	40	1.139e-11
Regulation of Cell Cycle	49	103	0.07036
Hormone and Steriod Metabolism	0	10	0.7455
