# Supplementary material for: Whole-Genome sequencing and genetic variant analysis of a quarter Horse mare
Source: BMC Genomics. 2012 Feb 17;13:78. doi: 10.1186/1471-2164-13-78 (PMC3309927; doi:10.1186/1471-2164-13-78)
Supplement: Additional file 37 — Biological process terms and classification. All terms used for biological processes enrichment and their associated category. [file 1471-2164-13-78-S37.XLSX]

## Sheet: Supplementary Table 29
Supplementary Table 29. Biological process terms and classification.
brain development	Developmental Process
cartilage development	Developmental Process
development of primary sexual characteristics	Developmental Process
embryonic skeletal system development	Developmental Process
embryonic skeletal system morphogenesis	Developmental Process
epidermis development	Developmental Process
gonad development	Developmental Process
in utero embryonic development	Developmental Process
neurogenesis	Developmental Process
oocyte development	Developmental Process
oocyte differentiation	Developmental Process
oocyte maturation	Developmental Process
oogenesis	Developmental Process
positive regulation of developmental growth	Developmental Process
regulation of developmental process	Developmental Process
regulation of ossification	Developmental Process
skeletal system morphogenesis	Developmental Process
keratinization	Developmental Process
regulation of developmental growth	Developmental Process
ectoderm development	Developmental Process
metanephros development	Developmental Process
kidney development	Developmental Process
positive regulation of growth	Developmental Process
anatomical structure homeostasis	Developmental Process
regulation of organ growth	Developmental Process
angiogenesis	Developmental Process
anterior/posterior pattern formation	Developmental Process
appendage development	Developmental Process
appendage morphogenesis	Developmental Process
blood vessel development	Developmental Process
blood vessel morphogenesis	Developmental Process
cardiac muscle tissue development	Developmental Process
chordate embryonic development	Developmental Process
dorsal spinal cord development	Developmental Process
dorsal/ventral pattern formation	Developmental Process
ear development	Developmental Process
ear morphogenesis	Developmental Process
embryonic appendage morphogenesis	Developmental Process
embryonic development ending in birth or egg hatching	Developmental Process
embryonic limb morphogenesis	Developmental Process
embryonic morphogenesis	Developmental Process
embryonic organ development	Developmental Process
embryonic organ morphogenesis	Developmental Process
endocrine pancreas development	Developmental Process
endocrine system development	Developmental Process
forebrain development	Developmental Process
forebrain morphogenesis	Developmental Process
formation of primary germ layer	Developmental Process
gland development	Developmental Process
growth	Developmental Process
heart development	Developmental Process
heart morphogenesis	Developmental Process
hindbrain development	Developmental Process
inner ear development	Developmental Process
inner ear morphogenesis	Developmental Process
inner ear receptor cell differentiation	Developmental Process
limb development	Developmental Process
limb morphogenesis	Developmental Process
limbic system development	Developmental Process
mammary gland development	Developmental Process
muscle organ development	Developmental Process
muscle system process	Developmental Process
muscle tissue development	Developmental Process
organ growth	Developmental Process
pancreas development	Developmental Process
regulation of cell development	Developmental Process
regulation of epithelial to mesenchymal transition	Developmental Process
regulation of heart contraction	Developmental Process
skeletal system development	Developmental Process
spinal cord development	Developmental Process
stem cell development	Developmental Process
striated muscle tissue development	Developmental Process
vasculature development	Developmental Process
aldosterone biosynthetic process	Hormone and Steriod Metabolism
aldosterone metabolic process	Hormone and Steriod Metabolism
C21-steroid hormone biosynthetic process	Hormone and Steriod Metabolism
C21-steroid hormone metabolic process	Hormone and Steriod Metabolism
cellular hormone metabolic process	Hormone and Steriod Metabolism
cortisol biosynthetic process	Hormone and Steriod Metabolism
cortisol metabolic process	Hormone and Steriod Metabolism
glucocorticoid biosynthetic process	Hormone and Steriod Metabolism
glucocorticoid metabolic process	Hormone and Steriod Metabolism
hormone biosynthetic process	Hormone and Steriod Metabolism
mineralocorticoid biosynthetic process	Hormone and Steriod Metabolism
mineralocorticoid metabolic process	Hormone and Steriod Metabolism
steroid metabolic process	Hormone and Steriod Metabolism
regulation of hormone levels	Hormone and Steriod Metabolism
icosanoid metabolic process	Hormone and Steriod Metabolism
icosanoid biosynthetic process	Hormone and Steriod Metabolism
hormone secretion	Hormone and Steriod Metabolism
hormone transport	Hormone and Steriod Metabolism
peptide hormone secretion	Hormone and Steriod Metabolism
antigen processing and presentation	Immunity and Defense
antigen processing and presentation of peptide antigen	Immunity and Defense
antigen processing and presentation of peptide antigen via MHC class I	Immunity and Defense
antigen processing and presentation of peptide or polysaccharide antigen via MHC class II	Immunity and Defense
antigen processing and presentation via MHC class Ib	Immunity and Defense
B cell proliferation	Immunity and Defense
cell killing	Immunity and Defense
defense response	Immunity and Defense
defense response to bacterium	Immunity and Defense
defense response to Gram-positive bacterium	Immunity and Defense
detection of bacterium	Immunity and Defense
detection of biotic stimulus	Immunity and Defense
immune response	Immunity and Defense
immune system process	Immunity and Defense
inflammatory response	Immunity and Defense
innate immune response	Immunity and Defense
leukocyte homeostasis	Immunity and Defense
lymphocyte homeostasis	Immunity and Defense
multi-organism process	Immunity and Defense
response to abiotic stimulus	Immunity and Defense
response to bacterium	Immunity and Defense
response to biotic stimulus	Immunity and Defense
response to ionizing radiation	Immunity and Defense
response to other organism	Immunity and Defense
response to stimulus	Immunity and Defense
response to stress	Immunity and Defense
response to virus	Immunity and Defense
response to wounding	Immunity and Defense
retinal ganglion cell axon guidance	Immunity and Defense
T cell homeostasis	Immunity and Defense
response to extracellular stimulus	Immunity and Defense
regulation of gamma-delta T cell differentiation	Immunity and Defense
positive regulation of gamma-delta T cell activation	Immunity and Defense
regulation of gamma-delta T cell activation	Immunity and Defense
positive regulation of gamma-delta T cell differentiation	Immunity and Defense
positive regulation of adaptive immune response based on somatic recombination of immune receptors built from immunoglobulin superfamily domains	Immunity and Defense
viral infectious cycle	Immunity and Defense
positive regulation of adaptive immune response	Immunity and Defense
positive regulation of immune effector process	Immunity and Defense
viral reproductive process	Immunity and Defense
lymphocyte proliferation	Immunity and Defense
leukocyte proliferation	Immunity and Defense
mononuclear cell proliferation	Immunity and Defense
positive regulation of peptidase activity	Immunity and Defense
positive regulation of caspase activity	Immunity and Defense
positive regulation of leukocyte mediated immunity	Immunity and Defense
positive regulation of lymphocyte mediated immunity	Immunity and Defense
cell activation	Immunity and Defense
positive regulation of immune response	Immunity and Defense
acute inflammatory response	Immunity and Defense
cytolysis	Immunity and Defense
response to gamma radiation	Immunity and Defense
response to sucrose stimulus	Immunity and Defense
response to disaccharide stimulus	Immunity and Defense
leukocyte mediated immunity	Immunity and Defense
neutrophil activation	Immunity and Defense
neutrophil mediated immunity	Immunity and Defense
response to alkaloid	Immunity and Defense
response to amine stimulus	Immunity and Defense
response to amphetamine	Immunity and Defense
response to cocaine	Immunity and Defense
response to drug	Immunity and Defense
response to tropane	Immunity and Defense
alkene biosynthetic process	Metabolism
aminoglycan catabolic process	Metabolism
aminoglycan metabolic process	Metabolism
androgen catabolic process	Metabolism
biological regulation	Miscellaneous
carbohydrate catabolic process	Metabolism
cell projection organization	Miscellaneous
cellular alkene metabolic process	Metabolism
fatty acid metabolic process	Metabolism
glycosaminoglycan catabolic process	Metabolism
keratinocyte differentiation	Metabolism
leukotriene biosynthetic process	Metabolism
leukotriene metabolic process	Metabolism
lipoprotein metabolic process	Metabolism
membrane lipid biosynthetic process	Metabolism
modification-dependent macromolecule catabolic process	Metabolism
multicellular organismal macromolecule catabolic process	Metabolism
oxidation reduction	Metabolism
peptidoglycan catabolic process	Metabolism
peptidoglycan metabolic process	Metabolism
polysaccharide catabolic process	Metabolism
positive regulation of lipid transport	Metabolism
regulation of cellular process	Metabolism
sulfur metabolic process	Metabolism
response to nutrient levels	Metabolism
positive regulation of catabolic process	Metabolism
unsaturated fatty acid metabolic process	Metabolism
fatty acid biosynthetic process	Metabolism
ethanol oxidation	Metabolism
ethanol metabolic process	Metabolism
monohydric alcohol metabolic process	Metabolism
glucose homeostasis	Metabolism
carbohydrate homeostasis	Metabolism
lipid biosynthetic process	Metabolism
cation transport	Metabolism
di-, tri-valent inorganic cation transport	Metabolism
multicellular organismal macromolecule metabolic process	Metabolism
membrane lipid catabolic process	Metabolism
negative regulation of macromolecule biosynthetic process	Metabolism
negative regulation of macromolecule metabolic process	Metabolism
negative regulation of nitrogen compound metabolic process	Metabolism
positive regulation of macromolecule metabolic process	Metabolism
positive regulation of nitrogen compound metabolic process	Metabolism
sphingolipid catabolic process	Metabolism
sphingomyelin catabolic process	Metabolism
sphingomyelin metabolic process	Metabolism
actin cytoskeleton organization	Cellular Process
actin filament-based process	Cellular Process
actomyosin structure organization	Cellular Process
anion transport	Signal Transduction
apoptosis	Cellular Process
biological adhesion	Cellular Process
calcium-dependent cell-cell adhesion	Cellular Process
cell adhesion	Cellular Process
cell death	Cellular Process
cell-cell adhesion	Cellular Process
cellular component biogenesis	Cellular Process
chloride transport	Miscellaneous
ciliary or flagellar motility	Cellular Process
cytoskeleton organization	Cellular Process
death	Cellular Process
epidermal cell differentiation	Cellular Process
establishment of localization in cell	Cellular Process
establishment of organelle localization	Cellular Process
homeostasis of number of cells	Cellular Process
inorganic anion transport	Signal Transduction
intracellular pH reduction	Miscellaneous
lipid localization	Miscellaneous
lipid transport	Miscellaneous
microtubule-based movement	Cellular Process
microtubule-based process	Cellular Process
monovalent inorganic cation homeostasis	Signal Transduction
multicellular organismal process	Miscellaneous
organelle fission	Cellular Process
organelle localization	Cellular Process
post-Golgi vesicle-mediated transport	Cellular Process
programmed cell death	Cellular Process
regulation of biological process	Miscellaneous
regulation of cell adhesion	Cellular Process
regulation of cell differentiation	Cellular Process
regulation of cell morphogenesis	Cellular Process
regulation of cellular component organization	Cellular Process
regulation of microtubule cytoskeleton organization	Cellular Process
regulation of microtubule polymerization or depolymerization	Cellular Process
regulation of microtubule-based process	Cellular Process
regulation of pH	Miscellaneous
system process	Miscellaneous
vesicle organization	Cellular Process
localization of cell	Cellular Process
cell motility	Cellular Process
cellular protein complex assembly	Protein processing
protein-DNA complex assembly	Protein processing
nucleosome organization	Cellular Process
tissue homeostasis	Miscellaneous
sodium ion homeostasis	Signal Transduction
chemical homeostasis	Signal Transduction
cellular monovalent inorganic cation homeostasis	Signal Transduction
regulation of Rab protein signal transduction	Signal Transduction
regulation of Rab GTPase activity	Signal Transduction
regulation of organelle organization	Cellular Process
positive regulation of organelle organization	Cellular Process
positive regulation of transport	Miscellaneous
regulation of cellular localization	Miscellaneous
positive regulation of cellular component organization	Cellular Process
regionalization	Miscellaneous
adult behavior	Miscellaneous
artery smooth muscle contraction	Miscellaneous
cell differentiation in spinal cord	Cellular Process
cell fate commitment	Cellular Process
cell fate determination	Cellular Process
cell fate specification	Cellular Process
cell migration	Cellular Process
cell morphogenesis involved in differentiation	Cellular Process
cell motion	Cellular Process
cell part morphogenesis	Cellular Process
cell projection assembly	Cellular Process
cell-matrix adhesion	Cellular Process
cell-substrate adhesion	Cellular Process
cell-substrate junction assembly	Cellular Process
cellular component morphogenesis	Cellular Process
collagen fibril organization	Cellular Process
endocytosis	Miscellaneous
extracellular matrix organization	Miscellaneous
extracellular structure organization	Miscellaneous
grooming behavior	Miscellaneous
intermediate filament cytoskeleton organization	Cellular Process
intermediate filament-based process	Cellular Process
membrane invagination	Cellular Process
membrane organization	Cellular Process
muscle cell differentiation	Cellular Process
muscle contraction	Miscellaneous
myoblast fusion	Miscellaneous
myotube differentiation	Miscellaneous
negative regulation of molecular function	Signal Transduction
pattern specification process	Miscellaneous
plasma membrane organization	Miscellaneous
plasma membrane repair	Miscellaneous
regulation of hydrolase activity	Miscellaneous
regulation of insulin receptor signaling pathway	Signal Transduction
regulation of locomotion	Miscellaneous
regulation of lyase activity	Miscellaneous
regulation of membrane potential	Signal Transduction
regulation of tube size	Miscellaneous
segmentation	Miscellaneous
smooth muscle contraction	Miscellaneous
somitogenesis	Miscellaneous
stem cell differentiation	Cellular Process
stem cell maintenance	Cellular Process
syncytium formation by plasma membrane fusion	Miscellaneous
tonic smooth muscle contraction	Miscellaneous
transmembrane transport	Miscellaneous
tube development	Miscellaneous
tube morphogenesis	Miscellaneous
two-component signal transduction system (phosphorelay)	Miscellaneous
vascular process in circulatory system	Miscellaneous
vasoconstriction	Miscellaneous
ventricular cardiac muscle morphogenesis	Miscellaneous
amine transport	Nucleic Acid Metabolism
amino acid transport	Nucleic Acid Metabolism
L-amino acid transport	Nucleic Acid Metabolism
modification-dependent protein catabolic process	Protein processing
multicellular organismal protein catabolic process	Protein processing
multicellular organismal protein metabolic process	Protein processing
oxygen and reactive oxygen species metabolic process	Nucleic Acid Metabolism
protein catabolic process	Protein processing
protein digestion	Protein processing
RNA splicing	Nucleic Acid Metabolism
translational initiation	Nucleic Acid Metabolism
protein heterotetramerization	Protein processing
negative regulation of protein modification process	Protein processing
protein amino acid alkylation	Protein processing
protein amino acid methylation	Protein processing
protein maturation	Protein processing
protein processing	Protein processing
phosphorylation	Nucleic Acid Metabolism
negative regulation of nucleobase, nucleoside, nucleotide and nucleic acid metabolic process	Nucleic Acid Metabolism
negative regulation of RNA metabolic process	Nucleic Acid Metabolism
negative regulation of specific transcription from RNA polymerase II promoter	Nucleic Acid Metabolism
negative regulation of transcription	Nucleic Acid Metabolism
negative regulation of transcription, DNA-dependent	Nucleic Acid Metabolism
positive regulation of NF-kappaB transcription factor activity	Nucleic Acid Metabolism
positive regulation of nucleobase, nucleoside, nucleotide and nucleic acid metabolic process	Nucleic Acid Metabolism
positive regulation of RNA metabolic process	Nucleic Acid Metabolism
positive regulation of transcription	Nucleic Acid Metabolism
positive regulation of transcription, DNA-dependent	Nucleic Acid Metabolism
regulation of cyclic nucleotide biosynthetic process	Nucleic Acid Metabolism
regulation of cyclic nucleotide metabolic process	Nucleic Acid Metabolism
regulation of DNA binding	Nucleic Acid Metabolism
regulation of nucleotide biosynthetic process	Nucleic Acid Metabolism
regulation of nucleotide metabolic process	Nucleic Acid Metabolism
protein amino acid ADP-ribosylation	Protein processing
protein amino acid phosphorylation	Protein processing
chromatin modification	Protein processing
chromatin organization	Protein processing
chromatin silencing	Protein processing
gene silencing	Protein processing
negative regulation of gene expression	Protein processing
negative regulation of gene-specific transcription	Protein processing
peptide secretion	Protein processing
peptide transport	Protein processing
peptidyl-tyrosine modification	Protein processing
peptidyl-tyrosine phosphorylation	Protein processing
phosphate metabolic process	Protein processing
phosphorus metabolic process	Protein processing
positive regulation of gene expression	Protein processing
positive regulation of histone methylation	Protein processing
positive regulation of histone modification	Protein processing
protein amino acid autophosphorylation	Protein processing
protein kinase cascade	Protein processing
protein polyglycylation	Protein processing
regulation of gene expression, epigenetic	Protein processing
regulation of gene-specific transcription	Protein processing
regulation of transcription	Protein processing
regulation of transcription factor activity	Protein processing
regulation of transcription from RNA polymerase II promoter	Protein processing
cell cycle phase	Regulation of Cell Cycle
cell cycle process	Regulation of Cell Cycle
cell projection morphogenesis	Regulation of Cell Cycle
centromere complex assembly	Regulation of Cell Cycle
chromosome segregation	Regulation of Cell Cycle
M phase	Regulation of Cell Cycle
M phase of mitotic cell cycle	Regulation of Cell Cycle
male meiosis	Regulation of Cell Cycle
mitosis	Regulation of Cell Cycle
mitotic cell cycle	Regulation of Cell Cycle
mitotic cell cycle spindle assembly checkpoint	Regulation of Cell Cycle
mitotic chromosome movement towards spindle pole	Regulation of Cell Cycle
negative regulation of cell cycle	Regulation of Cell Cycle
negative regulation of mitosis	Regulation of Cell Cycle
negative regulation of mitotic metaphase/anaphase transition	Regulation of Cell Cycle
negative regulation of nuclear division	Regulation of Cell Cycle
nuclear division	Regulation of Cell Cycle
reciprocal meiotic recombination	Regulation of Cell Cycle
regulation of cell cycle process	Regulation of Cell Cycle
regulation of mitosis	Regulation of Cell Cycle
regulation of mitotic metaphase/anaphase transition	Regulation of Cell Cycle
regulation of nuclear division	Regulation of Cell Cycle
regulation of S phase	Regulation of Cell Cycle
spindle checkpoint	Regulation of Cell Cycle
negative regulation of cell cycle process	Regulation of Cell Cycle
regulation of attachment of spindle microtubules to kinetochore	Regulation of Cell Cycle
establishment of chromosome localization	Regulation of Cell Cycle
chromosome localization	Regulation of Cell Cycle
cell morphogenesis	Regulation of Cell Cycle
chromosome movement towards spindle pole	Regulation of Cell Cycle
positive regulation of mitotic metaphase/anaphase transition	Regulation of Cell Cycle
kinetochore assembly	Regulation of Cell Cycle
chromosome organization involved in meiosis	Regulation of Cell Cycle
meiosis I	Regulation of Cell Cycle
cell division	Regulation of Cell Cycle
mitotic anaphase	Regulation of Cell Cycle
anaphase	Regulation of Cell Cycle
female gamete generation	Regulation of Cell Cycle
regulation of mitotic cell cycle	Regulation of Cell Cycle
positive regulation of nuclear division	Regulation of Cell Cycle
positive regulation of mitosis	Regulation of Cell Cycle
chromosome organization	Regulation of Cell Cycle
cell cycle	Regulation of Cell Cycle
G1/S transition of mitotic cell cycle	Regulation of Cell Cycle
regulation of chromosome organization	Regulation of Cell Cycle
axon target recognition	Sensory Perception
axonogenesis	Sensory Perception
cell morphogenesis involved in neuron differentiation	Sensory Perception
central nervous system development	Sensory Perception
cognition	Sensory Perception
dendrite development	Sensory Perception
G-protein coupled receptor protein signaling pathway	Sensory Perception
interspecies interaction between organisms	Sensory Perception
nervous system development	Sensory Perception
neurological system process	Sensory Perception
neuron development	Sensory Perception
neuron projection development	Sensory Perception
neuron projection morphogenesis	Sensory Perception
neurotransmitter secretion	Sensory Perception
neurotransmitter transport	Sensory Perception
regulation of axonogenesis	Sensory Perception
regulation of neurogenesis	Sensory Perception
regulation of neurological system process	Sensory Perception
regulation of neurotransmitter levels	Sensory Perception
regulation of synaptic transmission	Sensory Perception
regulation of transmission of nerve impulse	Sensory Perception
sensory perception	Sensory Perception
sensory perception of chemical stimulus	Sensory Perception
sensory perception of smell	Sensory Perception
synaptic transmission	Sensory Perception
synaptic vesicle exocytosis	Sensory Perception
synaptic vesicle transport	Sensory Perception
synaptogenesis	Sensory Perception
transmission of nerve impulse	Sensory Perception
axon guidance	Sensory Perception
synapsis	Sensory Perception
synaptonemal complex assembly	Sensory Perception
synaptonemal complex organization	Sensory Perception
auditory receptor cell differentiation	Sensory Perception
central nervous system neuron development	Sensory Perception
central nervous system neuron differentiation	Sensory Perception
detection of mechanical stimulus involved in sensory perception of sound	Sensory Perception
detection of stimulus involved in sensory perception	Sensory Perception
negative regulation of neuron differentiation	Sensory Perception
neural crest cell development	Sensory Perception
neural crest cell differentiation	Sensory Perception
neurofilament cytoskeleton organization	Sensory Perception
neuromuscular process	Sensory Perception
neuromuscular process controlling balance	Sensory Perception
neuron differentiation	Sensory Perception
neuron fate commitment	Sensory Perception
neuron fate specification	Sensory Perception
positive regulation of neuron differentiation	Sensory Perception
regulation of nervous system development	Sensory Perception
regulation of neuron differentiation	Sensory Perception
sensory organ development	Sensory Perception
sensory perception of mechanical stimulus	Sensory Perception
sensory perception of sound	Sensory Perception
signal complex assembly	Sensory Perception
spinal cord association neuron differentiation	Sensory Perception
mechanoreceptor differentiation	Sensory Perception
cell surface receptor linked signal transduction	Signal Transduction
cell-cell signaling	Signal Transduction
negative regulation of MAPKKK cascade	Signal Transduction
negative regulation of protein kinase cascade	Signal Transduction
positive regulation of MAPKKK cascade	Signal Transduction
regulation of MAPKKK cascade	Signal Transduction
regulation of Ras protein signal transduction	Signal Transduction
regulation of Rho protein signal transduction	Signal Transduction
regulation of signal transduction	Signal Transduction
regulation of small GTPase mediated signal transduction	Signal Transduction
signal transduction	Signal Transduction
negative regulation of cytokine-mediated signaling pathway	Signal Transduction
regulation of the force of heart contraction by chemical signal	Signal Transduction
regulation of transferase activity	Signal Transduction
activation of MAPK activity	Signal Transduction
regulation of kinase activity	Signal Transduction
regulation of phosphorylation	Signal Transduction
regulation of protein kinase activity	Signal Transduction
regulation of protein kinase cascade	Signal Transduction
activation of adenylate cyclase activity by G-protein signaling pathway	Signal Transduction
activation of Rac GTPase activity	Signal Transduction
calcium ion transport	Signal Transduction
cAMP-mediated signaling	Signal Transduction
cyclic-nucleotide-mediated signaling	Signal Transduction
elevation of cytosolic calcium ion concentration during G-protein signaling, coupled to IP3 second messenger (phospholipase C activating)	Signal Transduction
estrogen receptor signaling pathway	Signal Transduction
generation of a signal involved in cell-cell signaling	Signal Transduction
glutamate signaling pathway	Signal Transduction
G-protein signaling, coupled to cAMP nucleotide second messenger	Signal Transduction
G-protein signaling, coupled to cyclic nucleotide second messenger	Signal Transduction
inhibition of adenylate cyclase activity by G-protein signaling	Signal Transduction
integrin-mediated signaling pathway	Signal Transduction
intracellular signaling cascade	Signal Transduction
ion transport	Signal Transduction
MAPKKK cascade	Signal Transduction
metal ion transport	Signal Transduction
monovalent inorganic cation transport	Signal Transduction
negative regulation of adenylate cyclase activity	Signal Transduction
negative regulation of binding	Signal Transduction
negative regulation of biosynthetic process	Signal Transduction
negative regulation of catalytic activity	Signal Transduction
negative regulation of cell communication	Signal Transduction
negative regulation of cell differentiation	Signal Transduction
negative regulation of cell migration	Signal Transduction
negative regulation of cell motion	Signal Transduction
negative regulation of cellular biosynthetic process	Signal Transduction
negative regulation of cyclase activity	Signal Transduction
negative regulation of insulin receptor signaling pathway	Signal Transduction
negative regulation of locomotion	Signal Transduction
negative regulation of lyase activity	Signal Transduction
positive regulation of adenylate cyclase activity by G-protein signaling pathway	Signal Transduction
positive regulation of biosynthetic process	Signal Transduction
positive regulation of cell differentiation	Signal Transduction
positive regulation of cellular biosynthetic process	Signal Transduction
positive regulation of heart rate	Signal Transduction
positive regulation of molecular function	Signal Transduction
positive regulation of Rac GTPase activity	Signal Transduction
potassium ion transport	Signal Transduction
regulation of adenylate cyclase activity	Signal Transduction
regulation of adenylate cyclase activity involved in G-protein signaling	Signal Transduction
regulation of ARF GTPase activity	Signal Transduction
regulation of ARF protein signal transduction	Signal Transduction
regulation of binding	Signal Transduction
regulation of blood vessel size	Signal Transduction
regulation of cAMP biosynthetic process	Signal Transduction
regulation of cAMP metabolic process	Signal Transduction
regulation of cell cycle	Signal Transduction
regulation of cell migration	Signal Transduction
regulation of cell motion	Signal Transduction
regulation of cell proliferation	Signal Transduction
regulation of cell shape	Signal Transduction
regulation of cyclase activity	Signal Transduction
regulation of GTPase activity	Signal Transduction
regulation of Ras GTPase activity	Signal Transduction
sodium ion transport	Signal Transduction
positive regulation of insulin receptor signaling pathway	Signal Transduction
spinal cord motor neuron differentiation	Sensory Perception
cell differentiation in hindbrain	Developmental Process
trabecula formation	Developmental Process
receptor clustering	Sensory Perception
adult locomotory behavior	Developmental Process
mating behavior	Developmental Process
regulation of specific transcription from RNA polymerase II promoter	Nucleic Acid Metabolism
regulation of systemic arterial blood pressure mediated by a chemical signal	Miscellaneous
response to mechanical stimulus	Sensory Perception
germinal center formation	Developmental Process
regulation of glycogen catabolic process	Metabolism
homeostatic process	Miscellaneous
metencephalon development	Developmental Process
regulation of polysaccharide metabolic process	Metabolism
ventral spinal cord development	Developmental Process
tissue morphogenesis	Developmental Process
positive regulation of hormone secretion	Hormone and Steriod Metabolism
homophilic cell adhesion	Miscellaneous
microspike assembly	Miscellaneous
endochondral bone morphogenesis	Developmental Process
detection of mechanical stimulus	Sensory Perception
negative regulation of catabolic process	Metabolism
Wnt receptor signaling pathway	Signal Transduction
hindbrain morphogenesis	Developmental Process
proximal/distal pattern formation	Developmental Process
endocrine process	Hormone and Steriod Metabolism
cerebellum development	Developmental Process
developmental maturation	Developmental Process
cell growth	Miscellaneous
adaptive immune response	Immunity and Defense
adaptive immune response based on somatic recombination of immune receptors built from immunoglobulin superfamily domains	Immunity and Defense
intramembranous ossification	Developmental Process
collagen biosynthetic process	Miscellaneous
negative regulation of protein catabolic process	Protein processing
reproductive behavior in a multicellular organism	Developmental Process
positive regulation of cell proliferation	Signal Transduction
activation of adenylate cyclase activity	Signal Transduction
response to organic nitrogen	Immunity and Defense
microtubule cytoskeleton organization	Miscellaneous
reproductive behavior	Developmental Process
alpha-beta T cell activation	Immunity and Defense
membrane depolarization	Signal Transduction
detection of stimulus	Sensory Perception
cytokine-mediated signaling pathway	Immunity and Defense
cilium morphogenesis	Miscellaneous
acute-phase response	Immunity and Defense
regulation of innate immune response	Immunity and Defense
regulation of embryonic development	Developmental Process
pigmentation during development	Developmental Process
peptide cross-linking	Protein processing
visual perception	Sensory Perception
sensory perception of light stimulus	Sensory Perception
regulation of cell projection organization	Miscellaneous
response to lipopolysaccharide	Metabolism
tRNA metabolic process	Metabolism
drug metabolic process	Metabolism
response to molecule of bacterial origin	Immunity and Defense
cellular amino acid derivative biosynthetic process	Nucleic Acid Metabolism
cilium assembly	Miscellaneous
lipid catabolic process	Metabolism
microtubule bundle formation	Regulation of Cell Cycle
macrophage activation	Immunity and Defense
sulfate transport	Signal Transduction
membrane protein ectodomain proteolysis	Protein processing
negative regulation of protein complex disassembly	Protein processing
drug transport	Miscellaneous
base-excision repair	Nucleic Acid Metabolism
adult heart development	Developmental Process
membrane protein proteolysis	Protein processing
detection of chemical stimulus	Sensory Perception
morphogenesis of an epithelium	Developmental Process
response to manganese ion	Immunity and Defense
intracellular lipid transport	Miscellaneous
phosphate ion homeostasis	Signal Transduction
positive regulation of cell adhesion	Miscellaneous
pteridine and derivative metabolic process	Metabolism
organic cation transport	Metabolism
cofactor biosynthetic process	Miscellaneous
endothelial cell differentiation	Developmental Process
organic acid transport	Metabolism
leukocyte adhesion	Immunity and Defense
DNA modification	Nucleic Acid Metabolism
sterol homeostasis	Metabolism
cholesterol homeostasis	Metabolism
detection of external stimulus	Sensory Perception
positive regulation of innate immune response	Immunity and Defense
regulation of cell-substrate adhesion	Cellular Process
regulation of tumor necrosis factor production	Immunity and Defense
iron ion homeostasis	Signal Transduction
peripheral nervous system development	Sensory Perception
pigmentation	Miscellaneous
regulation of cytoskeleton organization	Miscellaneous
carboxylic acid transport	Miscellaneous
anion homeostasis	Signal Transduction
regulation of humoral immune response	Immunity and Defense
regulation of stress fiber formation	Sensory Perception
prostaglandin metabolic process	Metabolism
prostanoid metabolic process	Metabolism
innate immune response-activating signal transduction	Immunity and Defense
activation of innate immune response	Immunity and Defense
vitamin transport	Metabolism
negative regulation of actin filament depolymerization	Miscellaneous
regulation of neuron projection development	Sensory Perception
regulation of vasoconstriction	Miscellaneous
positive regulation of defense response	Immunity and Defense
lipid digestion	Metabolism
positive regulation of interleukin-1 production	Immunity and Defense
positive regulation of ion transport	Signal Transduction
sterol transport	Metabolism
cholesterol transport	Metabolism
intestinal cholesterol absorption	Metabolism
Rac protein signal transduction	Signal Transduction
meiotic chromosome segregation	Regulation of Cell Cycle
di-, tri-valent inorganic anion homeostasis	Signal Transduction
DNA ligation	Nucleic Acid Metabolism
protein autoprocessing	Protein processing
macrophage activation during immune response	Immunity and Defense
antigen processing and presentation of endogenous antigen	Immunity and Defense
melanin biosynthetic process	Miscellaneous
behavioral response to pain	Immunity and Defense
regulation of interleukin-8 production	Immunity and Defense
neuropeptide signaling pathway	Sensory Perception
regulation of cell morphogenesis involved in differentiation	Miscellaneous
negative regulation of organelle organization	Cellular Process
wound healing	Immunity and Defense
phosphate transport	Signal Transduction
neurotransmitter uptake	Sensory Perception
early endosome to late endosome transport	Miscellaneous
neural plate development	Sensory Perception
cell chemotaxis	Cellular Process
negative regulation of cytoskeleton organization	Miscellaneous
photoreceptor cell maintenance	Sensory Perception
cellular component maintenance	Cellular Process
positive regulation of protein kinase B signaling cascade	Protein processing
positive regulation of cell-cell adhesion	Cellular Process
leukocyte chemotaxis	Immunity and Defense
leukocyte migration	Immunity and Defense
cytokinesis	Cellular Process
negative regulation of cellular component organization	Cellular Process
cytoplasmic microtubule organization	Cellular Process
amino acid import	Nucleic Acid Metabolism
L-amino acid import	Nucleic Acid Metabolism
response to protozoan	Immunity and Defense
immune effector process	Immunity and Defense
regulation of cytokine secretion	Immunity and Defense
regulation of generation of precursor metabolites and energy	Metabolism
myeloid leukocyte activation	Immunity and Defense
negative regulation of cytokine production	Immunity and Defense
activation of protein kinase activity	Signal Transduction
regulation of protein complex disassembly	Protein processing
coagulation	Miscellaneous
blood coagulation	Miscellaneous
activation of plasma proteins involved in acute inflammatory response	Immunity and Defense
humoral immune response mediated by circulating immunoglobulin	Immunity and Defense
negative regulation of immune effector process	Immunity and Defense
acidic amino acid transport	Nucleic Acid Metabolism
negative regulation of small GTPase mediated signal transduction	Signal Transduction
negative regulation of Ras protein signal transduction	Signal Transduction
cellular anion homeostasis	Signal Transduction
ATP hydrolysis coupled proton transport	Signal Transduction
response to defenses of other organism during symbiotic interaction	Immunity and Defense
negative regulation of carbohydrate metabolic process	Metabolism
energy coupled proton transport, against electrochemical gradient	Signal Transduction
negative regulation of cellular carbohydrate metabolic process	Metabolism
response to host defenses	Immunity and Defense
response to host	Immunity and Defense
protein maturation by peptide bond cleavage	Protein processing
regulation of leukocyte migration	Immunity and Defense
regulation of axon extension	Sensory Perception
positive regulation of cell development	Cellular Process
hemostasis	Immunity and Defense
detection of abiotic stimulus	Immunity and Defense
cellular defense response	Immunity and Defense
epithelium development	Developmental Process
positive regulation of calcium ion transport	Signal Transduction
prostaglandin biosynthetic process	Immunity and Defense
prostanoid biosynthetic process	Immunity and Defense
meiotic cell cycle	Regulation of Cell Cycle
positive regulation of calcium ion transport into cytosol	Signal Transduction
regulation of T cell differentiation	Immunity and Defense
interleukin-1-mediated signaling pathway	Immunity and Defense
eye pigment biosynthetic process	Sensory Perception
eye pigmentation	Sensory Perception
eye pigment metabolic process	Sensory Perception
positive regulation of stress-activated MAPK cascade	Signal Transduction
morphogenesis of a branching structure	Miscellaneous
M phase of meiotic cell cycle	Regulation of Cell Cycle
meiosis	Regulation of Cell Cycle
thyroid gland development	Developmental Process
branching morphogenesis of a tube	Miscellaneous
cytoskeleton-dependent intracellular transport	Miscellaneous
embryo implantation	Developmental Process
epithelial cell differentiation	Developmental Process
metaphase	Regulation of Cell Cycle
citrulline metabolic process	Metabolism
negative regulation of interferon-gamma production	Immunity and Defense
protein targeting to lysosome	Protein processing
unsaturated fatty acid biosynthetic process	Metabolism
protein stabilization	Protein processing
regulation of stress-activated MAPK cascade	Signal Transduction
nucleus localization	Miscellaneous
V(D)J recombination	Miscellaneous
ureteric bud morphogenesis	Miscellaneous
branching involved in ureteric bud morphogenesis	Miscellaneous
lymphocyte mediated immunity	Immunity and Defense
complement activation, alternative pathway	Signal Transduction
immunoglobulin mediated immune response	Immunity and Defense
B cell mediated immunity	Immunity and Defense
positive regulation of immune system process	Immunity and Defense
complement activation	Signal Transduction
regulation of receptor activity	Signal Transduction
DNA recombination	Nucleic Acid Metabolism
positive regulation of response to stimulus	Immunity and Defense
complement activation, classical pathway	Signal Transduction
natural killer cell activation	Immunity and Defense
killing of cells of another organism	Immunity and Defense
activation of immune response	Immunity and Defense
regulation of interleukin-6 production	Immunity and Defense
somatic diversification of immune receptors	Immunity and Defense
positive regulation of interleukin-6 production	Immunity and Defense
leukocyte activation	Immunity and Defense
acylglycerol metabolic process	Metabolism
neutral lipid metabolic process	Metabolism
regulation of interferon-gamma production	Immunity and Defense
glycerol ether metabolic process	Metabolism
positive regulation of leukocyte mediated cytotoxicity	Immunity and Defense
multicellular organismal homeostasis	Miscellaneous
nucleic acid transport	Nucleic Acid Metabolism
establishment of RNA localization	Nucleic Acid Metabolism
RNA transport	Nucleic Acid Metabolism
defense response to fungus	Immunity and Defense
mRNA transport	Nucleic Acid Metabolism
somatic diversification of immunoglobulins	Immunity and Defense
induction of apoptosis	Regulation of Cell Cycle
organic ether metabolic process	Metabolism
membrane fusion	Miscellaneous
induction of programmed cell death	Regulation of Cell Cycle
RNA localization	Nucleic Acid Metabolism
opsonization	Miscellaneous
triglyceride metabolic process	Metabolism
nucleobase, nucleoside, nucleotide and nucleic acid transport	Nucleic Acid Metabolism
positive regulation of cytokine production	Immunity and Defense
somatic diversification of immune receptors via germline recombination within a single locus	Immunity and Defense
response to fungus	Immunity and Defense
somatic cell DNA recombination	Nucleic Acid Metabolism
positive regulation of cell killing	Immunity and Defense
regulation of cytokine production	Immunity and Defense
positive regulation of apoptosis	Regulation of Cell Cycle
regulation of leukocyte mediated cytotoxicity	Immunity and Defense
leukocyte activation during immune response	Immunity and Defense
cell activation during immune response	Immunity and Defense
positive regulation of programmed cell death	Immunity and Defense
lymphocyte activation	Immunity and Defense
positive regulation of natural killer cell mediated immunity	Immunity and Defense
positive regulation of natural killer cell mediated cytotoxicity	Immunity and Defense
positive regulation of cell death	Immunity and Defense
DNA metabolic process	Nucleic Acid Metabolism
DNA repair	Nucleic Acid Metabolism
nucleotide-excision repair, DNA gap filling	Nucleic Acid Metabolism
regulation of natural killer cell mediated immunity	Immunity and Defense
regulation of natural killer cell mediated cytotoxicity	Immunity and Defense
double-strand break repair	Immunity and Defense
induction of apoptosis by extracellular signals	Immunity and Defense
telomere maintenance	Nucleic Acid Metabolism
regulation of cell killing	Immunity and Defense
I-kappaB kinase/NF-kappaB cascade	Immunity and Defense
somatic recombination of immunoglobulin gene segments	Immunity and Defense
lysosome organization	Cellular Process
excretion	Cellular Process
actin filament capping	Cellular Process
biogenic amine biosynthetic process	Nucleic Acid Metabolism
mitochondrion localization	Regulation of Cell Cycle
regulation of actin filament depolymerization	Cellular Process
positive regulation of interleukin-1 secretion	Immunity and Defense
cellular glucose homeostasis	Metabolism
organ or tissue specific immune response	Immunity and Defense
S phase of mitotic cell cycle	Regulation of Cell Cycle
cardiac muscle fiber development	Developmental Process
S phase	Regulation of Cell Cycle
peptidyl-citrulline biosynthetic process from peptidyl-arginine	Nucleic Acid Metabolism
detection of oxygen	Sensory Perception
regulation of interleukin-1 secretion	Immunity and Defense
cholesterol efflux	Metabolism
actin filament-based movement	Cellular Process
cellular iron ion homeostasis	Cellular Process
lipid homeostasis	Metabolism
negative regulation of NF-kappaB transcription factor activity	Immunity and Defense
quinone cofactor biosynthetic process	Nucleic Acid Metabolism
neuromuscular process controlling posture	Signal Transduction
ubiquinone biosynthetic process	Metabolism
ubiquinone metabolic process	Metabolism
tyrosine metabolic process	Metabolism
hypothalamus development	Developmental Process
regulation of hormone biosynthetic process	Hormone and Steriod Metabolism
lymphocyte activation during immune response	Immunity and Defense
maintenance of location in cell	Cellular Process
hippocampus development	Developmental Process
generation of neurons in the forebrain	Developmental Process
neural tube development	Developmental Process
multicellular organismal catabolic process	Metabolism
cellular phosphate ion homeostasis	Signal Transduction
melanin metabolic process	Metabolism
positive regulation of developmental process	Developmental Process
positive regulation of cell projection organization	Developmental Process
cerebral cortex development	Developmental Process
detection of mechanical stimulus involved in sensory perception	Sensory Perception
activation of NF-kappaB-inducing kinase activity	Signal Transduction
brain morphogenesis	Developmental Process
T cell activation during immune response	Immunity and Defense
cellular di-, tri-valent inorganic anion homeostasis	Metabolism
positive regulation of T cell mediated cytotoxicity	Immunity and Defense
multicellular organismal metabolic process	Metabolism
vasculogenesis	Developmental Process
pallium development	Developmental Process
release of sequestered calcium ion into cytosol	Cellular Process
regulation of sequestering of calcium ion	Cellular Process
negative regulation of sequestering of calcium ion	Cellular Process
collagen metabolic process	Metabolism
pigment biosynthetic process	Metabolism
neural tube patterning	Developmental Process
negative regulation of cell adhesion	Cellular Process
post-embryonic organ development	Developmental Process
cardiac muscle cell development	Developmental Process
cardiac cell development	Developmental Process
regulation of actin filament-based process	Cellular Process
regulation of actin cytoskeleton organization	Cellular Process
regulation of histone modification	Protein processing
maintenance of protein location in cell	Protein processing
regulation of protein stability	Protein processing
syncytium formation	Sensory Perception
negative regulation of transcription factor import into nucleus	Nucleic Acid Metabolism
regulation of calcium ion transport	Cellular Process
lipopolysaccharide-mediated signaling pathway	Signal Transduction
mitochondrial genome maintenance	Miscellaneous
actin filament bundle formation	Miscellaneous
mitochondrial DNA metabolic process	Regulation of Cell Cycle
cellular response to starvation	Immunity and Defense
negative regulation of kinase activity	Signal Transduction
regulation of cellular component biogenesis	Metabolism
regulation of calcium ion transport into cytosol	Signal Transduction
regulation of striated muscle contraction	Miscellaneous
regulation of transcription factor import into nucleus	Nucleic Acid Metabolism
regulation of NF-kappaB import into nucleus	Signal Transduction
epithelial tube morphogenesis	Developmental Process
regulation of actin filament bundle formation	Regulation of Cell Cycle
regulation of cytokine-mediated signaling pathway	Immunity and Defense
tRNA modification	Protein processing
antigen processing and presentation of endogenous peptide antigen via MHC class I	Immunity and Defense
antigen processing and presentation of endogenous peptide antigen	Immunity and Defense
positive regulation of humoral immune response	Immunity and Defense
positive regulation of humoral immune response mediated by circulating immunoglobulin	Immunity and Defense
regulation of histone methylation	Protein processing
response to starvation	Immunity and Defense
regulation of histone H3-K4 methylation	Protein processing
intracellular sterol transport	Hormone and Steriod Metabolism
intracellular cholesterol transport	Metabolism
positive regulation of interleukin-1 beta production	Immunity and Defense
somatic hypermutation of immunoglobulin genes	Immunity and Defense
somatic diversification of immune receptors via somatic mutation	Immunity and Defense
microtubule nucleation	Regulation of Cell Cycle
xenobiotic metabolic process	Metabolism
negative regulation of angiogenesis	Developmental Process
positive regulation of interleukin-1 beta secretion	Immunity and Defense
coenzyme biosynthetic process	Metabolism
calcium ion transport into cytosol	Hormone and Steriod Metabolism
female meiosis	Regulation of Cell Cycle
response to xenobiotic stimulus	Immunity and Defense
tetrapyrrole metabolic process	Metabolism
porphyrin metabolic process	Metabolism
temperature homeostasis	Miscellaneous
regulation of glutamate secretion	Metabolism
neural plate morphogenesis	Developmental Process
L-glutamate import	Metabolism
mesoderm formation	Developmental Process
cAMP biosynthetic process	Metabolism
L-glutamate transport	Metabolism
defense response to Gram-negative bacterium	Immunity and Defense
myosin filament assembly	Regulation of Cell Cycle
regulation of systemic arterial blood pressure by vasopressin	Miscellaneous
depurination	Protein processing
L-serine catabolic process	Metabolism
myosin filament assembly or disassembly	Regulation of Cell Cycle
interleukin-1 secretion	Immunity and Defense
muscle thick filament assembly	Developmental Process
positive regulation of cytokine secretion	Immunity and Defense
regulation of interleukin-1 production	Immunity and Defense
purine nucleotide catabolic process	Nucleic Acid Metabolism
mesoderm morphogenesis	Developmental Process
regulation of dendrite development	Developmental Process
regulation of body fluid levels	Miscellaneous
regulation of angiogenesis	Miscellaneous
morphogenesis of embryonic epithelium	Developmental Process
positive regulation of B cell mediated immunity	Immunity and Defense
positive regulation of immunoglobulin mediated immune response	Immunity and Defense
lipopolysaccharide biosynthetic process	Metabolism
regulation of humoral immune response mediated by circulating immunoglobulin	Immunity and Defense
humoral immune response	Immunity and Defense
regulation of caspase activity	Immunity and Defense
negative T cell selection	Immunity and Defense
regulation of T cell mediated cytotoxicity	Immunity and Defense
regulation of T cell mediated immunity	Immunity and Defense
histone deacetylation	Protein processing
cartilage development involved in endochondral bone morphogenesis	Developmental Process
protein amino acid deacetylation	Protein processing
axon cargo transport	Sensory Perception
pore complex biogenesis	Miscellaneous
regulation of MHC class I biosynthetic process	Immunity and Defense
DNA dealkylation	Nucleic Acid Metabolism
hypothalamus cell differentiation	Hormone and Steriod Metabolism
chromatin remodeling	Protein processing
cardiac cell differentiation	Developmental Process
citrulline biosynthetic process	Metabolism
negative regulation of actin filament polymerization	Regulation of Cell Cycle
circulatory system process	Miscellaneous
blood circulation	Miscellaneous
peptidyl-arginine modification	Nucleic Acid Metabolism
negative regulation of protein polymerization	Protein processing
epithelial cell development	Developmental Process
positive regulation of vasoconstriction	Signal Transduction
negative regulation of protein complex assembly	Protein processing
negative regulation of fibrinolysis	Regulation of Cell Cycle
regulation of lipid catabolic process	Metabolism
bioluminescence	Metabolism
innate immune response in mucosa	Immunity and Defense
regulation of toll-like receptor signaling pathway	Immunity and Defense
mucosal immune response	Immunity and Defense
homocysteine metabolic process	Metabolism
cytoplasmic sequestering of protein	Protein processing
ovulation	Developmental Process
cellular chemical homeostasis	Miscellaneous
